# Supplementary material for: Investigating the Prognostic Relevance of Tumor Immune Microenvironment and Immune Gene Assembly in Breast Carcinoma Subtypes
Source: Cancers (Basel). 2022 Apr 12;14(8):1942. doi: 10.3390/cancers14081942 (PMC9031175; doi:10.3390/cancers14081942)
Supplement: Supplementary file 1 [file cancers-14-01942-s001.zip]

Archive with 2 entries (2 files):
- Supplementary_Material.pdf
- Supplementary_Table S2 Data acquired from NanoStringí»s nCounter.xls
