# Supplementary material for: Investigating the Prognostic Relevance of Tumor Immune Microenvironment and Immune Gene Assembly in Breast Carcinoma Subtypes
Source: Cancers (Basel). 2022 Apr 12;14(8):1942. doi: 10.3390/cancers14081942 (PMC9031175; doi:10.3390/cancers14081942)
Supplement: Supplementary file 1 [file cancers-14-01942-s001.zip › Supplementary_Table S2 Data acquired from NanoStringí»s nCounter.xls]

## Sheet: Expr.data and diff expr.results
	SAMPLE ANNOTATION AND GENE EXPRESSION DATA
SampleID	10919_99	12912_05	1341_06	14143_04	2004_03	2766_09	3726_02	4268_07	5639_07	5802_10	9689_01	9750_01	10207_05	11268_03	2671_07	3272_07	3275_07	396_07	4934_03	5488_01	580_04	6043_00	7829_05	10154_01	14016_06	2010_07	3298_08	3588_03	5773_09	7895_05	7985_12	8021_03	8133_04	8322_03	8992_02
SubtypeCategories	Met TNBC	Ctrl LUMA	Met TNBC	Ctrl LUMB1	Ctrl TNBC	Met LUMB1	Ctrl LUMA	Ctrl TNBC	Ctrl LUMB1	Met LUMA	Met LUMA	Met LUMB1	Ctrl LUMA	Ctrl LUMA	Ctrl TNBC	Ctrl LUMB1	Ctrl LUMB1	Ctrl LUMA	Met TNBC	Met LUMB1	Ctrl TNBC	Met LUMA	Met LUMB1	Met LUMB1	Met LUMB1	Ctrl LUMB1	Met TNBC	Met LUMA	Met LUMA	Ctrl TNBC	Met TNBC	Ctrl LUMA	Met TNBC	Ctrl TNBC	Met LUMA
Subtype	TNBC	LUMA	TNBC	LUMB1	TNBC	LUMB1	LUMA	TNBC	LUMB1	LUMA	LUMA	LUMB1	LUMA	LUMA	TNBC	LUMB1	LUMB1	LUMA	TNBC	LUMB1	TNBC	LUMA	LUMB1	LUMB1	LUMB1	LUMB1	TNBC	LUMA	LUMA	TNBC	TNBC	LUMA	TNBC	TNBC	LUMA
DMFS	18	138	15	173	198	65	196	148	55	152	81	57	168	63	73	147	118	150	21	7	151	40	122	52	3	146	23	8	33	137	27	136	9	134	116
strTIL	5	3	20	20	20	1	1	10	2	5	5	15	10	5	5	5	15	1	5	2	10	2	15	5	1	1	3	1	2	10	5	15	5	5	5
iTIL	2	1	3	5	3	1	1	1	2	2	2	2	2	1	1	2	2	1	1	2	2	1	5	1	1	1	2	1	1	3	1	2	2	2	1
pTIL	2	1	2	1	2	1	1	3	1	1	1	2	1	1	1	1	1	1	1	1	1	1	1	1	1	1	1	1	1	2	1	1	1	2	1
Metastasis	1	0	1	0	0	1	0	0	0	1	1	1	0	0	0	0	0	0	1	1	0	1	1	1	1	0	1	1	1	0	1	0	1	0	1
Age	51	60	92	30	57	56	54	34	62	74	47	61	42	77	65	69	59	56	66	60	64	49	52	43	74	49	34	47	61	62	52	75	47	64	59
HistologicalType	IDC	IDC	IDC	IDC	IDC	IDC	IDC	IDC	IDC	IDC	IDC	IDC	IDC	IDC	IDC	IDC	IDC	IDC	IDC	IDC	IDC	IDC	IDC	IDC	IDC	IDC	IDC	IDC	IDC	IDC	IDC	IDC	IDC	IDC	IDC
Year	1999	2005	2006	2004	2003	2009	2002	2007	2007	2010	2001	2001	2005	2003	2007	2007	2007	2007	2003	2001	2004	2000	2005	2001	2006	2007	2008	2003	2009	2005	2012	2003	2004	2003	2002
Ki67	80	15	60	15	50		5	60	1	5	15	25	5	5	20	10	5	5	15	25	10	5	10	10	20	30	80	15	0	10	15	15	50	15	5
Date	20180710	20180710	20180710	20180710	20180710	20180710	20180710	20180710	20180710	20180710	20180710	20180710	20180807	20180807	20180807	20180807	20180807	20180807	20180807	20180807	20180807	20180807	20180807	20180808	20180808	20180808	20180808	20180808	20180808	20180808	20180808	20180808	20180808	20180808	20180808
grade	2	2	3	3	3	2	1	3	1	2	3	1	1	2	3	2	3	2	2	3	3	1	2	3	2	3	3	2	1	2	3	3	3	3	1
T	2	1	4	2	2	2	2	2	1	2	2	1	1	2	2	1	2	1	2	2	1	1	2	1	1	1	1	1	1	1	1	2	2	2	1
N	1	1	0	0	0	1	0	1		1	1		0	2	0	1	1	1	3		1	1	1	1		0	3	1	0	1	3	2	2	0	2	GENE ID AND ANNOTATIONS										LUMA MET VS CTRL
Gene	10919_99	12912_05	1341_06	14143_04	2004_03	2766_09	3726_02	4268_07	5639_07	5802_10	9689_01	9750_01	10207_05	11268_03	2671_07	3272_07	3275_07	396_07	4934_03	5488_01	580_04	6043_00	7829_05	10154_01	14016_06	2010_07	3298_08	3588_03	5773_09	7895_05	7985_12	8021_03	8133_04	8322_03	8992_02	HUGO Name	CD Name	Common Name	NS Probe ID	Gene Class	Cell Type	IR Type	Immune Response Category	Annotation	Synonyms / Previous Symbols	LUMA_Met_vs_Ctrl_baseMean	LUMA_Met_vs_Ctrl_log2FoldChange	LUMA_Met_vs_Ctrl_lfcSE	LUMA_Met_vs_Ctrl_stat
A2M	10.3264	11.3923	10.7246	10.3905	13.0732	10.9955	9.63622	11.4532	10.2364	10.7885	10.5409	10.3094	10.4646	9.45221	12.7847	10.452	9.95505	10.2678	10.788	10.8233	10.9824	11.7721	10.6218	11.1314	10.722	10.0889	11.6789	10.995	10.635	10.7102	10.3735	9.99641	10.2738	12.425	10.4201	A2M		A2M	NM_000014.4:1685	Immune Response		I	Chemokines	Chemokines and receptors, Innate immune response	FWP007, S863-7, CPAMD5	2142.58	0.634768	0.360485	1.76087
ABCB1	6.12845	6.5807	4.73073	6.60406	5.35981	5.39655	7.35586	5.28391	6.69012	6.19025	6.22615	5.47973	7.39932	7.6238	5.12748	6.04736	5.84895	7.11388	5.33952	5.66484	6.07156	7.79961	6.621	7.61045	5.82262	6.72325	5.85572	6.23084	6.71976	7.08808	6.36451	6.46916	5.80142	5.16084	6.93492	ABCB1	CD243	ABCB1	NM_000927.3:3910	Immune Response				CD molecules	PGY1, MDR1, CLCS, P-gp, CD243, GP170, ABC20	88.4212	-0.314598	0.376247	-0.836148
ABL1	8.6326	9.67061	8.78551	9.01967	8.77876	8.94252	8.14632	8.78763	8.59003	9.09238	9.40624	8.70009	8.91394	8.2094	9.26561	8.5469	8.44854	8.84971	9.54217	8.98726	8.66886	9.16926	8.79078	9.15184	9.10686	8.62447	9.14918	9.10791	8.73001	8.69193	8.87487	8.35113	8.97476	8.61931	8.86022	ABL1		ABL	NM_005157.3:3200	Immune Response			Cell Cycle, Regulation, Senescence	Regulation of cell cycle, S phase and DNA replication, Senescence initiators	ABL, JTK7, c-ABL, p150	482.884	0.329694	0.257231	1.28171
ADA	6.77552	6.29691	6.51511	6.11693	5.48968	5.50901	6.59783	6.11786	6.20823	5.86415	6.44205	6.18054	6.72816	7.17162	6.65488	5.71185	5.88098	6.77751	6.52639	5.95409	5.98276	6.14934	6.24758	5.69041	5.96973	6.56166	6.97053	5.87663	6.66295	6.60575	5.66858	6.15372	7.44508	6.22619	6.07925	ADA		ADA	NM_000022.2:1300	Immune Response			B-Cell Functions, T-Cell Functions	B-cell activation, B-cell differentiation, T-cell differentiation		80.8595	-0.415169	0.243588	-1.70439
ADORA2A	5.79211	5.78905	6.90348	6.01734	7.03991	4.75279	5.84406	5.71411	5.93531	5.27452	9.03584	6.29462	6.02377	6.18301	6.50695	6.28818	4.85869	6.04006	8.70851	7.14555	6.52635	6.3214	5.47198	5.54889	5.87539	5.5235	5.61897	5.8568	6.12086	6.43679	5.92179	6.05442	6.25844	6.31395	5.19698	ADORA2A		ADORA2A	NM_000675.3:1095	Immune Response - Checkpoint			Cell Functions	Basic cell functions	ADORA2, RDC8	94.5879	1.07807	0.568488	1.89638
AICDA	2.89988	2.71193	1.85095	3.2859	3.20651	3.22239	2.91667	2.52096	1.949	3.57508	3.35588	3.81972	2.72197	2.65594	3.84169	3.9321	3.41327	2.83036	3.7046	3.7488	4.3239	3.65755	3.25507	3.38388	3.53432	3.48194	3.3117	3.10635	3.4307	3.53598	1.80933	3.01009	4.27291	4.14714	4.08516	AICDA		AICDA	NM_020661.1:567	Immune Response			B-Cell Functions	B-cell differentiation	HIGM2, CDA2, ARP2, AID	9.81373	0.870105	0.392059	2.21933
AIRE	4.18757	3.48887	3.85366	4.60883	3.70488	3.44331	6.27672	4.13152	6.61432	4.14039	4.25972	3.73785	6.17053	7.00201	4.72353	4.54077	4.12299	5.94301	3.29271	3.4159	4.71594	3.6941	4.18608	4.8481	4.43607	5.77862	4.39475	3.87551	5.32894	5.23891	4.94288	5.54798	5.79549	4.18404	4.44248	AIRE		APECED	NM_000383.2:1864	Immune Response		H		Humoral immune response	APECED, PGA1, APS1	32.3649	-1.8616	0.465371	-4.00024
AKT3	10.8891	9.24314	10.1418	8.60146	7.66642	8.85535	8.58451	8.37937	9.0619	9.15528	9.63443	9.88738	9.48187	8.70239	8.46991	9.33093	9.13222	8.87762	8.82122	8.65074	8.83904	10.068	8.91397	9.62089	9.05816	9.2894	9.44619	9.49897	8.73396	8.70056	8.35928	9.23732	9.03496	8.29245	9.32828	AKT3		AKT3	NM_181690.1:755	Immune Response - Cell Type specific	Tem		Cell Functions	Basic cell functions, Cell Type specific	PKBG, RAC-gamma, PRKBG	600.291	0.473094	0.336533	1.40579
ALCAM	6.71711	8.35134	8.46847	8.63983	7.15237	11.0037	7.30874	7.80915	8.77533	8.70719	7.94157	8.29694	8.05604	7.85477	6.27122	8.94298	7.68203	8.34781	7.07999	8.53423	6.71969	8.83753	10.0789	8.77797	9.19415	7.36701	8.36559	9.16835	8.59855	6.84625	8.47449	8.09496	9.14643	7.34036	8.7817	ALCAM	CD166	CD166	NM_001627.3:789	Immune Response		A	Adhesion	Adaptive immune response, Adhesion, CD molecules	CD166, MEMD	403.827	0.722454	0.44863	1.61036
AMBP	3.71128	4.39326	3.4205	4.87637	3.80744	4.23066	5.90307	3.16294	5.54369	4.09997	4.3846	5.14881	5.50167	5.74634	4.08936	4.48431	4.18292	5.50063	4.36014	4.89526	5.25697	3.75905	3.71325	4.98735	3.71641	4.71006	3.51869	3.97847	3.97542	4.95462	4.60116	5.67225	4.86831	3.62553	2.04694	AMBP		AMBP	NM_001633.3:597	Immune Response			Regulation	Negative regulation of immune response	ITI, ITIL, UTI, HCP, EDC1, HI30, IATIL, ITILC	26.0144	-1.73472	0.433554	-4.00115
AMICA1	7.50272	7.67574	6.90991	7.40719	7.11304	7.08406	7.43059	7.57603	7.84926	7.77955	7.59635	7.94002	8.10187	7.87742	7.35667	7.50977	7.76407	7.70801	7.5629	7.23775	8.16458	8.36513	7.47151	8.11352	6.41706	7.1403	7.44625	7.75375	6.96551	8.17627	7.19411	8.12351	6.50882	6.66934	7.38561	AMICA1		AMICA1	NM_153206.2:620	Immune Response			Regulation	Regulation of immune response	Gm638, AMICA	193.028	-0.0502184	0.313464	-0.160204
ANP32B	10.0197	9.87976	10.9062	9.60635	10.9108	10.3996	9.29747	11.1889	9.27255	10.0197	10.1629	9.92451	9.23686	8.78361	10.6936	9.47082	9.3868	8.93335	10.7419	9.57451	10.5258	10.0556	10.02	9.99023	9.58757	9.70962	10.0798	10.0878	9.58727	9.80578	9.31113	9.64217	9.95597	10.8066	9.61194	ANP32B		APRIL	NM_006401.2:660	Immune Response - Cell Type specific	T helper cell		Cell Functions	Basic cell functions, Cell Type specific	SSP29, PHAPI2, APRIL	1057.72	0.647832	0.27025	2.39716
ANXA1	10.892	12.2969	10.8593	10.1246	11.1859	11.5028	9.95151	12.7212	11.4697	11.1919	11.2839	10.465	10.7639	10.244	11.0801	10.5792	10.7854	11.1901	10.8223	10.8379	10.8126	10.954	10.7528	11.3259	11.2137	11.4553	11.795	11.2351	10.8958	11.4426	10.9616	10.2591	11.7633	11.3805	11.0099	ANXA1		ANXA1	NM_000700.1:515	Immune Response			Transporter Functions	Phagocytosis recognition and engulfment	ANX1, LPC1	2364.89	0.125527	0.363647	0.345189
APOE	12.2774	11.3762	10.9356	12.08	11.5153	11.8457	11.6954	12.0383	11.0666	11.7918	11.0985	12.075	10.1565	11.8336	11.4955	11.0936	11.3042	9.65846	11.635	12.7975	10.9063	10.9917	11.9424	11.8652	11.8843	11.6397	12.5099	10.853	11.0968	10.1368	11.0987	11.6351	12.2409	12.4202	11.2446	APOE		APOE	NM_000041.2:96	Immune Response - Cell Type specific	Macrophages		Transporter Functions	Cell Type specific, Lipid transporter activity	AD2	3208.5	0.060628	0.360745	0.168063
APP	12.8544	11.6982	12.3877	11.0098	12.6822	11.7314	10.7594	12.7094	11.367	11.4572	11.8874	11.664	11.4874	10.7909	12.6778	11.3116	11.9526	10.6757	11.1022	11.348	11.4983	12.139	11.3309	11.8823	12.2675	11.7948	11.0441	11.9828	11.1192	12.7518	12.2058	11.8789	12.3998	13.7531	11.5048	APP		APP	NM_000484.3:1725	Immune Response		I		Innate immune response	AD1	4053	0.484261	0.324004	1.49461
ARG1	2.42171	2.35553	3.25326	3.28411	2.69424	2.5335	4.85099	2.18571	5.46338	3.53521	2.9039	2.68994	5.35823	6.23693	3.28146	3.46942	3.04568	6.00772	2.04232	3.10114	4.06415	2.19456	1.6737	3.7073	3.01552	4.84755	3.71824	2.07972	2.79433	3.59199	3.60042	4.1477	4.26328	3.05003	4.89023	ARG1		ARG1	NM_000045.2:505	Immune Response				Response to drug		16.8538	-2.41027	0.567204	-4.24938
ARG2	5.09001	5.24027	5.61092	5.63713	4.91654	4.9279	5.79466	4.76757	5.29294	5.00756	5.50774	5.24139	5.53033	5.10522	5.436	5.44513	5.26245	6.08447	6.05919	5.73449	5.40395	4.45821	5.43303	5.02728	4.33901	4.93158	5.86426	4.2922	5.13609	4.96571	4.73263	5.00667	5.86767	6.29888	4.20226	ARG2		ARG2	NM_001172.3:1150	Immune Response				Response to drug		40.0692	-0.675757	0.329337	-2.05187
ATF1	7.47978	7.59918	7.91186	7.75741	7.47243	8.23065	7.09696	7.60048	7.07433	7.92028	7.8843	7.65274	7.28646	6.68084	7.04063	7.79108	7.46265	6.92758	8.18864	7.36757	8.03505	7.6781	7.74335	7.61173	7.90368	7.573	7.501	7.82246	7.23736	7.49646	7.38708	7.33081	6.90273	7.89431	7.36327	ATF1		ATF1	NM_005171.2:710	Immune Response		I		Innate immune response	TREB36	193.746	0.544024	0.263166	2.06723
ATF2	8.53657	8.53724	8.80076	8.47581	8.52679	9.00341	7.93374	8.6644	7.87164	8.83089	8.75934	8.63572	8.19123	7.14699	8.77866	8.87396	8.77642	7.84218	9.10631	8.22271	8.30529	8.90349	8.62535	8.64759	8.9992	8.26154	9.10343	8.75563	8.50732	8.40295	8.68607	8.53275	9.11035	9.36929	8.60249	ATF2		ATF2	NM_001256090.1:336	Immune Response		I		Innate immune response	CREB2, TREB7, CRE-BP1, HB16	400.685	0.684693	0.252722	2.70928
ATG10	6.94604	6.59931	7.01565	6.73815	5.36219	5.66474	6.08059	6.77937	6.45084	5.98509	6.64374	6.0085	6.24825	6.82049	6.26707	5.76674	6.0128	6.36194	7.70323	6.70777	6.32676	6.50358	6.51765	6.19462	5.53907	6.4561	6.8674	6.28237	6.5713	6.50398	6.04127	6.57595	6.43999	6.52746	6.01556	ATG10		ATG10	NM_001131028.1:985	Immune Response			Transporter Functions	Genes responsible for protein transport	APG10L, DKFZP586I0418, FLJ13954	89.9716	-0.121862	0.337619	-0.360946
ATG12	4.47071	4.20115	5.34615	5.4759	5.64073	4.3503	6.40693	4.39338	6.00908	3.87828	4.40503	5.18824	6.26978	6.56085	4.84534	3.69215	4.77544	5.45818	3.94171	4.71497	5.99712	4.67638	4.81138	5.14141	4.62409	5.58043	3.62475	4.54453	4.40639	4.53055	5.19677	5.76344	5.50095	5.41214	4.29156	ATG12		ATG12	NM_004707.2:25	Immune Response		I		Innate immune response	APG12L, APG12	36.8934	-1.67716	0.41692	-4.02273
ATG16L1	7.90535	8.0354	7.58744	8.33618	7.99068	8.60958	8.22932	8.05274	7.90895	8.91651	8.22518	8.39297	8.14836	7.58675	7.46848	8.66329	8.53678	8.08818	9.51511	9.12782	7.96061	8.2807	8.36355	8.65586	9.0412	7.78463	8.05699	8.63453	9.25762	8.12381	9.15123	8.77655	7.91647	7.85362	8.67368	ATG16L1		ATG16L1	NM_198890.2:1975	Immune Response			Transporter Functions	Autophagic vacuole formation, Genes responsible for protein transport	APG16L, ATG16L, WDR30, FLJ10035, ATG16A	354.329	0.497672	0.34721	1.43335
ATG5	10.4781	7.46943	10.6077	7.49822	8.65374	7.78902	6.91787	8.33547	7.13047	7.51149	7.72475	7.71501	7.66611	7.63129	7.4142	7.21897	7.28456	7.26988	10.2377	7.01943	7.95589	8.00976	6.94252	7.3962	8.1561	7.42267	7.74795	8.02033	7.41295	7.75307	7.73871	7.81957	9.63655	8.19384	6.89906	ATG5		ATG5	NM_004849.2:1104	Immune Response		I		Innate immune response	APG5L, ASP, APG5, hAPG5	327.584	0.209811	0.398929	0.525937
ATG7	8.23453	8.29167	8.16796	7.69861	8.15621	8.40734	7.91461	8.15811	7.83243	8.28783	8.15694	8.55102	7.96376	7.30779	7.80758	8.35934	8.05524	7.85187	8.80036	8.53953	8.08819	8.5408	8.25973	8.26043	8.42539	7.71797	8.17082	8.52473	8.52487	8.09277	8.37241	8.33048	8.45327	8.90592	8.46741	ATG7		ATG7	NM_001136031.2:810	Immune Response			Transporter Functions	Genes responsible for protein transport, Protein ubiquitination	APG7L, GSA7, DKFZp434N0735	305.494	0.495396	0.200659	2.46885
ATM	4.64747	4.63853	5.01561	4.71153	4.52533	3.5956	6.52807	4.33566	6.62534	4.58362	4.1998	4.74863	6.32418	6.71945	4.98341	3.92311	4.68229	5.73952	4.74661	5.46263	5.32998	4.40901	4.08344	5.03688	5.00533	5.30388	4.40311	4.57934	5.27714	5.5337	4.78326	5.74095	4.70891	5.0031	4.7961	ATM		ATM	NM_000051.3:30	Immune Response - Cell Type specific	Tcm		Cell Cycle	Cell Type specific, DNA damage checkpoint, Induction of apoptosis	ATA, ATDC, ATC, ATD, TEL1, TELO1	36.6749	-1.55165	0.390411	-3.9744
AXL	8.92415	9.95675	8.19533	9.7827	8.41678	9.27451	9.04924	9.23961	9.07214	9.56149	9.83703	9.08512	9.50701	9.07848	9.11074	8.91496	9.07232	8.87989	8.98487	9.52621	8.81389	9.83499	9.03847	9.40998	9.99893	9.54632	9.89161	9.48207	9.0966	9.01168	9.10863	9.10189	9.09499	8.57168	9.49392	AXL		AXL	NM_021913.2:2190	Immune Response		I		Innate immune response	UFO, JTK11	624.243	0.32091	0.249602	1.28569
BAGE	4.37321	3.09621	3.34209	4.72511	3.6931	3.88841	6.55094	3.54497	6.76921	4.17611	3.04241	3.92861	6.95161	4.82074	5.53898	5.03192	4.34719	6.85669	3.1337	4.14075	5.3132	3.1836	5.09689	5.95788	4.24762	6.50798	4.51114	3.13084	4.22297	5.1767	4.75619	6.8025	3.87017	3.85411	3.77178	BAGE		BAGE	NM_001187.1:399	CT Antigen					CT2.1, BAGE1	37.8808	-2.88942	0.559597	-5.16339
BATF	6.31705	7.25357	5.94074	7.51963	6.09042	7.13942	6.16393	5.68601	6.73382	6.21021	7.35592	6.8979	6.73427	6.22868	6.13974	6.27375	6.6241	7.21005	7.3454	6.32984	6.63605	6.47425	7.16503	7.09183	7.57364	6.844	6.2307	6.52644	6.77453	6.00516	6.36314	6.6451	5.8986	5.08163	6.21428	BATF		BATF	NM_006399.3:293	Immune Response - Cell Type specific	T helper cell		Cell Functions	Basic cell functions, Cell Type specific	B-ATF, SFA-2, BATF1	100.935	-0.0669363	0.293054	-0.228409
BAX	9.07954	8.85375	9.469	9.0125	9.20472	9.05069	8.0605	9.2225	8.53507	9.25887	9.10419	9.23028	8.10214	8.60925	9.65935	8.32428	9.25854	8.19875	8.89017	9.31941	8.62623	8.86412	9.42026	8.77801	9.43409	9.3081	8.41605	8.95611	8.65152	8.81304	9.39603	8.61073	8.76031	8.84251	8.74067	BAX		BAX	NM_138761.3:342	Immune Response			Cell Cycle, Regulation	Co-Regulators of autophagy and apoptosis/cell cycle	BCL2L4	510.138	0.530152	0.285992	1.85373
BCL10	9.46397	9.27754	9.42094	9.15591	9.18398	9.31527	8.7745	9.47058	8.64926	9.32343	9.21538	8.72165	8.74948	8.38828	9.16139	9.30035	8.87695	8.98244	9.59555	9.24498	9.14071	8.94012	8.83703	9.07094	9.44431	8.94409	9.00849	9.33239	9.19771	8.97192	9.16071	8.57842	9.45782	9.71508	9.32076	BCL10		BCL10	NM_003921.2:1250	Immune Response		A;I		Adaptive immune response, Innate immune response	CARMEN, CIPER, mE10, c-E10, CLAP	573.367	0.438831	0.208743	2.10226
BCL2	7.66832	9.00315	7.31089	9.27606	7.12421	10.3523	9.84781	7.78224	8.99182	9.63029	9.18527	9.05012	9.26292	7.7451	8.47415	8.37097	8.58958	8.76176	9.18164	11.2001	9.14373	9.35935	9.96544	9.13824	9.92733	9.59321	8.86338	9.55302	10.1493	9.09963	8.16884	8.75342	7.82117	7.30539	10.3761	BCL2		BCL2	NM_000657.2:947	Immune Response - Cell Type specific	NK cell		Cell Cycle	Cell Type specific, G1/S transition of mitotic cell cycle	Bcl-2, PPP1R50	634.398	0.665986	0.430819	1.54586
BCL2L1	9.89246	9.58283	10.9429	10.3571	9.13947	10.1893	9.57564	9.52138	9.18474	9.93339	9.5785	10.6569	9.30421	9.68138	9.15173	10.0818	10.1968	9.26445	9.83613	9.98025	9.11244	9.69048	9.59106	9.86533	9.9308	9.99762	9.48032	9.97593	9.56734	9.16231	10.3902	9.66184	9.75332	9.66139	9.6542	BCL2L1		Bcl-X	NM_001191.2:260	Immune Response		I		Innate immune response	BCLX, BCL2L, Bcl-X, bcl-xL, bcl-xS, PPP1R52	907.794	0.25811	0.234957	1.09854
BCL6	7.97864	9.59369	8.83737	8.62122	9.03959	9.29226	8.84399	8.94013	9.03309	9.19356	8.88501	8.15248	8.26926	7.11951	8.60874	9.16031	8.20671	9.12176	9.93712	8.68439	8.5933	9.1349	8.8827	9.50282	8.9668	8.46081	10.1012	9.2278	8.89537	8.41313	8.92652	8.34215	9.33784	9.40888	8.93578	BCL6		BCL6	NM_001706.2:675	Immune Response - Cell Type specific	TFH		Regulation	Cell Type specific, Regulation of immune response	ZNF51, ZBTB27, LAZ3, BCL5, BCL6A	505.075	0.363668	0.333745	1.08966
BID	5.76527	5.78895	5.86651	6.11239	5.25379	5.09809	5.86006	5.15526	5.99155	5.66646	5.53687	5.52433	5.98574	6.37434	6.46333	5.32097	5.35196	6.02696	5.61347	5.58464	5.13946	5.46278	4.1896	5.91283	5.75903	5.61571	5.81978	5.74184	5.78896	5.21197	5.84908	6.35222	6.4254	5.43817	5.46953	BID		BID	NM_001196.2:1875	Immune Response			Cell Cycle, Regulation	Co-Regulators of autophagy and apoptosis/cell cycle		52.7081	-0.457074	0.26087	-1.75212
BIRC5	9.50235	7.30658	9.9366	7.51336	10.4657	8.06797	8.23215	9.80197	6.14924	7.72319	8.79131	9.0169	6.93329	7.73532	9.97676	7.84801	10.4978	6.20811	8.784	8.99811	9.34575	6.20019	9.71391	8.73065	7.78476	7.62424	6.40619	7.19402	8.1486	8.47814	8.62378	8.05071	9.83165	11.3072	7.93862	BIRC5		survivin	NM_001168.2:1215	Immune Response			Cell Cycle	G2 phase and G2/M transition	API4, EPR-1, survivin	529.707	0.249587	0.592035	0.421574
BLK	4.59132	3.35084	3.12882	3.36436	4.20657	1.21144	3.24807	4.58819	3.57534	2.89909	3.62219	3.42699	4.24972	2.33028	4.30583	4.72492	4.33722	2.8681	4.43838	3.48386	4.77605	4.82023	4.39927	3.95906	2.48942	4.44102	3.32416	4.80281	3.45912	5.08315	4.36068	4.848	2.78216	4.13099	3.63476	BLK		BLK	NM_001715.2:990	Immune Response - Cell Type specific	B-cell		B-Cell Functions	B-cell receptor signaling pathway, Cell Type specific	MGC10442	16.4675	0.301697	0.514549	0.586334
BLNK	6.02619	5.61207	6.6197	6.45913	5.93225	6.62758	5.96454	6.55283	5.25239	7.29633	6.68577	6.27654	5.68898	5.02029	5.78944	5.70589	5.60979	5.38423	7.12085	6.52242	6.32018	6.35484	6.29571	5.68534	6.6994	6.0192	5.75498	6.47769	5.42652	6.18277	6.00884	6.15105	5.53605	6.1767	5.87317	BLNK		bca	NM_013314.2:930	Immune Response		H		Humoral immune response	SLP65, Ly57, SLP-65, BLNK-s, BASH, bca	71.8664	0.877666	0.293562	2.98971
BMI1	8.44442	8.17732	9.01669	8.68751	7.64968	10.4916	8.66995	8.68026	8.39411	8.35983	8.89641	8.75676	7.9558	8.82325	7.84989	10.3708	8.03298	8.18184	8.22472	8.70455	8.65207	8.82651	9.48865	9.08186	9.60763	8.02191	8.34522	9.26782	9.06751	8.25724	8.85565	8.94137	8.37296	7.98729	9.06379	BMI1		BMI1	NM_005180.5:1145	Immune Response		H		Humoral immune response	PCGF4, RNF51	481.698	0.432806	0.399972	1.08209
BST1	7.42637	7.44298	6.4348	6.46991	6.63087	6.49036	7.07072	6.62447	7.44945	6.77842	6.68977	7.01141	7.22911	7.73812	6.95678	6.68615	6.69657	6.94238	6.83301	7.29961	6.23925	7.35904	6.93747	6.82673	7.11045	6.96106	8.02413	7.11608	7.32618	6.96608	6.84072	7.07346	8.08442	6.42837	7.01151	BST1	CD157	BST1	NM_004334.2:710	Immune Response		H		CD molecules, Humoral immune response	CD157	133.5	-0.140618	0.248472	-0.56593
BST2	9.18614	9.90329	10.0755	11.2536	11.6063	10.5763	10.5138	8.48569	9.48284	9.50278	9.89289	8.80599	7.14438	7.64214	7.96908	11.6275	9.22247	8.76287	11.8484	10.4993	7.93984	9.89245	11.6279	8.45538	10.1914	9.94013	9.53501	9.10049	11.1598	8.7711	9.6954	8.63903	7.26457	8.72971	9.19531	BST2	CD317	BST2	NM_004335.2:560	Immune Response		H;I		CD molecules, Humoral immune response, Innate immune response	CD317, tetherin	1087.81	0.721794	0.66072	1.09244
BTK	6.30387	6.33171	6.49288	6.74591	5.96368	6.48288	6.14857	6.15372	6.24199	6.535	5.77378	6.47681	6.76778	7.36579	5.71332	6.41572	6.23683	6.63598	6.67358	6.31677	6.65676	6.78564	6.27612	6.3547	6.14229	6.49547	6.48772	6.45594	5.88537	6.85604	6.42279	6.69006	5.35717	5.89155	6.67561	BTK		BTK	NM_000061.1:570	Immune Response		A;I		Adaptive immune response, Innate immune response	AGMX1, IMD1, ATK, XLA, PSCTK1	84.9519	-0.235687	0.237797	-0.991125
BTLA	5.63969	4.46453	4.63054	5.49817	4.68673	3.7695	6.30828	5.26229	6.08477	4.6387	4.66886	5.77814	6.15162	6.93339	4.8802	5.3838	5.15197	6.23977	5.29637	4.0568	6.17059	4.9495	5.67598	5.86968	3.64118	5.74654	5.08117	4.63112	4.37835	6.58676	5.0467	5.87052	4.48492	5.49431	4.61531	BTLA	CD272	BTLA	NM_181780.2:305	Immune Response - Checkpoint			Cell Functions	Basic cell functions, CD molecules	BTLA1, CD272	43.0567	-1.40612	0.403764	-3.48253
C1QA	10.6671	9.52643	9.33086	10.027	9.54775	9.81441	9.12207	9.48369	8.51826	9.18575	8.88703	10.3058	8.54288	8.88389	8.36405	9.06372	8.9727	8.39604	10.4582	9.51343	8.14717	9.57096	9.41481	9.50398	9.42291	10.1533	9.99117	9.41244	9.26321	9.3236	9.1186	9.63898	8.80782	8.99139	9.30379	C1QA		C1QA	NM_015991.2:718	Immune Response		I	Complement	Complement pathway, Innate immune response		715.551	0.280948	0.366669	0.766218
C1QB	11.0523	10.2169	9.71467	10.5338	10.0563	10.5224	9.73448	10.0509	8.78825	9.80485	9.67145	10.886	8.68217	9.10648	8.99472	9.87165	9.7328	8.74878	11.1217	10.4005	8.63497	9.93963	10.0708	9.83979	10.4005	10.4048	10.175	9.77264	10.1943	9.50258	9.58864	10.1085	9.35283	8.97138	9.38288	C1QB		C1QB	NM_000491.3:819	Immune Response		I	Complement	Complement pathway, Innate immune response		1021.17	0.346513	0.378324	0.915915
C1QBP	9.88377	9.91704	9.52345	9.59757	9.95353	9.92639	8.75343	9.55243	8.18435	9.25686	9.97377	9.88666	8.91494	8.37611	9.81385	9.06445	9.26404	8.81458	9.76821	9.30696	9.11689	9.66588	9.15161	9.68976	9.49835	8.87046	9.08405	9.63953	9.19398	9.23396	9.79427	8.87181	10.0389	10.4873	8.92621	C1QBP		p32	NM_001212.3:745	Immune Response		F	Chemokines	CD molecules, Chemokines and receptors, Inflammatory response	HABP1, gC1Q-R, gC1qR, p32, SF2p32	734.98	0.523691	0.342677	1.52823
C1R	10.7272	12.0888	11.1888	11.0482	12.2855	11.3619	10.2533	11.478	11.1042	11.1661	11.6351	11.0216	11.1304	10.4771	12.1261	10.1289	11.0099	10.7509	10.5132	10.3704	10.8609	11.9289	11.034	11.2555	11.4775	10.6894	11.4281	11.6794	9.82571	11.5915	10.8027	10.507	10.5837	11.0835	11.0751	C1R		C1R	NM_001733.4:760	Immune Response		I	Complement	Complement pathway, Innate immune response		2364.09	0.35081	0.346297	1.01303
C1S	9.65877	11.1189	10.6202	10.297	11.5181	10.2213	9.7094	10.6552	10.4424	10.337	10.9094	10.0589	10.2586	9.67974	11.456	9.95972	10.5666	10.0163	9.81416	9.58932	9.93104	11.3466	10.3502	10.1083	10.5966	9.80516	10.7881	11.0374	9.66201	10.66	10.0872	9.96096	9.4164	9.49273	10.1509	C1S		C1S	NM_001734.2:775	Immune Response		I	Complement	Complement pathway, Innate immune response		1367.74	0.489233	0.346411	1.41229
C2	8.02543	7.78152	8.34994	8.01051	8.20184	7.31762	7.59922	7.96227	7.93785	7.72365	7.79955	8.7249	7.23939	7.53401	7.36088	7.18641	8.03355	7.14637	8.29157	8.15711	6.97726	7.69254	7.44247	7.11905	7.5613	7.90284	7.79389	7.71815	7.07586	7.53765	7.48646	8.33955	7.09478	7.41592	7.01178	C2		C2	NM_000063.3:1075	Immune Response		I	Complement	Innate immune response		217.226	-0.0520806	0.326872	-0.15933
C3	11.5637	10.5386	8.72762	9.50512	10.6476	10.4544	8.71684	10.3202	9.66324	9.78692	9.78193	8.86126	9.60124	8.08708	9.06854	9.39037	9.07423	9.32582	9.65342	8.11126	8.76491	10.7408	9.25374	9.69555	10.1027	9.21191	10.2882	10.3103	8.82158	10.6391	9.54886	9.29181	7.44565	8.25906	9.01626	C3		C3	NM_000064.2:4396	Immune Response		I	Regulation	Innate immune response, Regulation of immune response	CPAMD1, ARMD9, C3a, C3b	871.818	0.421868	0.505873	0.833939
C3AR1	7.90861	7.52413	7.67937	7.35312	7.61536	7.91059	7.56675	7.29155	7.34389	7.79945	7.32043	7.54321	6.8026	7.36537	6.25057	7.32337	7.03076	7.18778	7.39775	7.56591	6.20929	7.08086	7.0527	7.02727	7.73217	7.94734	7.36232	7.20603	7.42859	7.32044	7.31582	7.60953	6.93944	6.69079	7.38957	C3AR1		C3AR	NM_004054.2:415	Immune Response		F	Regulation	Regulation of inflammatory response	C3AR, AZ3B	164.247	0.0966698	0.239883	0.402987
C4B	11.0443	13.8674	11.223	11.9626	10.4917	12.8242	12.7238	11.0968	13.6797	12.8754	12.9787	9.57151	14.11	8.11592	8.62463	14.6138	11.6122	13.2775	13.7887	14.0803	10.5089	12.2377	13.6184	12.1215	13.0509	10.7454	11.2559	12.2475	13.9239	11.0057	10.6263	12.9136	10.9624	8.4489	13.8637	C4B		C4B	NM_001002029.3:4437	Immune Response		I	Complement	Complement pathway, Innate immune response	CPAMD3, C4F, CO4, C4B1, C4B3, CH	6986.69	-0.0309016	0.670804	-0.0460665
C4BPA	4.13148	3.41344	4.25268	2.65283	3.89057	2.71765	4.63537	3.73458	4.50356	3.37021	3.60453	3.31251	4.46947	5.16901	2.50671	4.10172	2.45177	4.74883	3.85966	3.0575	2.42279	2.30067	3.03668	4.52122	3.17471	3.73764	4.48306	2.52797	2.98446	4.24992	3.49122	3.92236	4.74569	3.62917	3.32225	C4BPA		C4BP	NM_000715.3:690	Immune Response		I	Complement	Complement pathway, Innate immune response	C4BP	13.8132	-1.65075	0.428716	-3.85044
C5	5.24047	5.55314	5.70345	5.51102	5.41972	6.46377	5.9908	4.94271	6.29838	6.18598	6.25751	5.74905	6.3284	6.28468	6.20068	5.81632	4.90993	6.20267	5.47589	5.79284	5.59224	6.1395	6.038	5.86688	5.60402	5.92862	6.9646	5.79967	6.24674	5.94941	5.69399	5.34654	6.04628	5.54294	6.02102	C5		C5	NM_001735.2:2592	Immune Response		I	Complement	Complement pathway, Innate immune response	CPAMD4, C5a, C5b	60.2443	0.100439	0.291314	0.344777
C6	4.79699	6.1765	4.57194	4.29423	4.82875	5.01652	5.82485	5.92616	5.87856	4.61045	4.22807	4.14379	6.28969	6.83621	4.37094	5.77172	5.32456	5.92711	4.68934	4.92276	5.72761	4.2275	4.824	5.17225	7.21348	6.05424	8.11912	4.50798	4.33144	5.84426	5.06796	4.77975	5.68065	6.04549	5.7557	C6		C6	NM_000065.2:3170	Immune Response		I	Complement	Complement pathway, Innate immune response		51.1	-1.40264	0.536424	-2.6148
C7	7.08788	7.79987	5.47231	4.5591	5.68058	7.40352	6.33551	6.1959	6.91248	7.3268	6.74188	4.6059	7.55056	5.58578	5.32398	6.66003	6.13452	6.92721	6.55348	5.17546	7.96608	7.77818	7.2865	8.26948	7.31206	6.44514	7.64889	7.35635	6.77668	8.12587	6.63083	5.30739	5.61134	5.97265	7.59916	C7		C7	NM_000587.2:310	Immune Response		I	Complement	Complement pathway, Innate immune response		125.889	0.527383	0.559978	0.941792
C8A	2.59688	2.66196	2.8965	3.49738	3.18875	2.57202	5.74201	2.9051	5.22284	2.58519	3.07653	2.19187	5.15949	5.81859	3.24804	3.15073	2.60223	5.55673	2.53038	3.56149	4.13417	1.54889	2.51767	1.44286	3.14078	4.51168	3.64923	2.69611	3.75986	3.41406	4.56034	3.78146	3.72695	3.26919	4.21046	C8A		C8A	NM_000562.2:690	Immune Response		I	Complement	Complement pathway, Innate immune response		14.5962	-2.27716	0.520608	-4.37403
C8B	2.41024	3.70699	3.09329	4.41741	3.8856	2.86242	4.93604	3.41738	4.62207	2.83486	2.92481	2.77781	4.99161	5.5472	3.14355	3.45111	2.70954	5.40009	2.87894	3.73445	2.39656	2.83512	3.41985	2.76693	3.34738	4.36913	3.52743	2.93069	4.03743	3.83703	4.42267	3.9151	4.73777	3.43074	3.70115	C8B		C8B	NM_000066.2:620	Immune Response		I	Complement	Complement pathway, Innate immune response		14.5871	-1.91402	0.430369	-4.4474
C8G	4.45574	3.65284	5.21687	5.6237	4.40029	3.52863	5.50137	4.93904	5.57366	4.04048	3.94591	4.39908	5.58014	6.24723	4.60517	4.5246	4.77886	5.10223	4.51237	5.17441	5.6177	4.02513	4.37375	4.5011	4.06872	4.83405	4.44602	4.50759	3.7302	4.76694	4.32735	4.81055	4.66807	5.21457	3.94853	C8G		C8G	NM_000606.2:407	Immune Response		I	Complement	Complement pathway, Innate immune response		27.5728	-1.34741	0.357967	-3.76407
C9	3.05131	3.2083	2.8976	5.11303	3.89201	2.84473	5.26453	3.63811	5.47902	3.72395	3.4386	3.98413	5.31643	6.54476	3.89727	3.55184	2.72435	6.0764	3.3522	3.92437	4.23778	2.73962	4.08859	-1.36932	3.11324	4.64381	4.08747	3.64579	3.95332	4.17867	3.33358	4.60093	3.13326	3.34808	4.16878	C9		C9	NM_001737.3:602	Immune Response		I	Complement	Complement pathway, Innate immune response		18.8675	-1.97668	0.459681	-4.30012
CAMP	2.39881	2.96031	3.33348	8.05731	4.4397	4.23924	5.68201	4.04249	5.37799	3.839	4.75889	4.16849	5.31534	6.37685	3.61002	3.42491	3.3005	5.52686	3.56707	4.04514	4.17299	3.49339	3.42559	4.61796	5.49354	5.29578	3.78806	3.71231	3.51329	2.16616	3.36084	4.52301	5.05382	3.95845	5.15319	CAMP		CAMP	NM_004345.3:220	Immune Response		F		Inflammatory response	CAP18, FALL39, FALL-39, LL37	27.7907	-1.27258	0.575982	-2.20942
CARD11	6.69179	6.19965	6.15609	7.05875	6.12387	6.60005	6.73592	6.27372	6.48548	6.73648	6.70121	6.51162	6.71944	6.90379	6.46999	6.61671	6.61261	6.63299	6.37908	6.21873	7.00036	6.56474	6.43811	6.36179	6.29208	6.55566	5.41157	6.45751	6.07889	6.92668	6.64767	6.75806	6.17531	5.47288	6.10409	CARD11		CARD11	NM_032415.2:1075	Immune Response			Regulation	Regulation of immune response	CARMA1, BIMP3	91.5686	-0.0648492	0.289935	-0.223668
CARD9	7.36508	5.96949	6.65366	8.03724	6.64267	6.16341	7.27082	7.21506	6.48842	6.12772	6.64075	6.22846	6.74226	7.60813	6.47615	6.84487	7.00927	6.8065	5.79213	6.20986	6.37878	6.43533	5.93678	6.83096	6.34459	6.65801	5.31503	6.05802	6.47703	6.13834	7.19065	6.62323	6.59783	6.51251	6.75259	CARD9		CARD9	NM_052813.4:1525	Immune Response		I		Innate immune response		103.003	-0.347462	0.333232	-1.0427
CASP1	8.25256	6.95957	7.75376	7.1937	7.79826	6.87716	6.92675	7.26931	6.68327	7.17252	7.01523	6.99399	6.82928	7.67569	7.05638	6.55972	6.15787	7.4277	7.38199	7.27528	6.36716	7.6729	7.02388	6.84985	7.2792	6.5305	7.29279	6.93299	6.59389	6.70037	6.27094	6.66937	7.08311	5.73109	6.45658	CASP1		CASP1	NM_001223.3:971	Immune Response		I		Innate immune response	IL1BC, ICE	134.308	-0.0189423	0.291806	-0.0649141
CASP10	4.65058	4.70282	4.42319	5.3604	3.9563	3.81728	6.19902	3.87791	6.32442	4.05969	3.19074	3.88194	5.61466	6.44098	3.15301	3.23058	3.26514	6.20812	4.15865	4.09017	2.86602	4.08517	3.57907	3.43724	4.90986	5.45154	4.58659	4.33673	5.0593	4.64359	4.62963	5.62311	5.13621	3.99548	4.25136	CASP10		CASP10	NM_032977.3:20	Immune Response		I		Innate immune response	MCH4	28.2626	-1.7941	0.422515	-4.24624
CASP3	7.64797	8.00987	9.20163	8.05102	8.96287	7.99383	7.64546	8.40182	7.41673	8.16811	8.19876	8.59077	7.62029	7.23225	7.98489	7.41107	8.02467	7.6301	9.57031	7.7029	7.92738	8.0075	7.82456	7.96355	8.29731	7.76069	8.10529	8.48918	7.80075	7.76816	8.57569	7.69799	7.88044	8.22568	8.18838	CASP3		CASP3	NM_032991.2:685	Immune Response			Cell Cycle, Regulation	Cell cycle checkpoint and cell cycle arrest, Co-Regulators of autophagy and apoptosis/cell cycle, Negative regulation of cell cycle	CPP32, CPP32B, Yama, apopain	288.586	0.544602	0.319891	1.70246
CASP8	8.27043	7.95695	8.30305	8.56552	8.02925	8.81187	8.26781	8.37057	8.38667	9.00544	8.73146	8.69008	8.11451	7.9056	8.68844	7.97383	8.19579	8.31782	8.94128	8.18371	8.59042	8.39633	8.3095	8.63345	8.73351	8.26166	8.39169	8.46471	7.78991	8.50235	8.45075	8.61805	8.69142	8.34198	8.00482	CASP8		CASP8	NM_001228.4:301	Immune Response		I		Innate immune response	MCH5, MACH, FLICE, Casp-8	343.466	0.309598	0.192768	1.60607
CCL1	2.604	3.02728	2.8938	2.6207	3.44504	2.07872	5.62893	2.00568	5.16473	2.60138	3.51325	1.50333	4.93051	5.91636	4.54208	2.63132	3.39963	5.18843	1.47375	3.0525	3.52904	2.59858	-1.3982	3.43823	2.96807	4.58261	3.23225	1.19955	3.49116	3.59181	4.63485	4.49904	2.35808	1.19359	3.70016	CCL1		CCL1	NM_002981.1:157	Immune Response - Cell Type specific	aDC	F	Chemokines	Cell Type specific, Chemokines and receptors, Inflammatory response	SCYA1, I-309, TCA3, P500, SISe	14.0988	-2.40407	0.596574	-4.02978
CCL11	5.26803	5.28423	5.50019	5.34511	5.75164	4.23379	5.85836	4.26321	5.48705	4.28772	5.53657	6.17661	5.91519	6.27056	4.4937	5.22637	5.60812	6.02614	5.78392	4.89952	5.56677	4.72654	4.45916	3.4165	4.75024	4.87337	4.13593	3.70607	5.86847	4.25138	3.36407	5.31093	5.50606	3.7712	4.18677	CCL11		eotaxin	NM_002986.2:378	Immune Response		F	Chemokines	Chemokines and receptors, Chronic inflammatory response	SCYA11, eotaxin, MGC22554	36.1995	-0.957353	0.405412	-2.36143
CCL13	5.61474	7.23164	6.84622	3.65216	6.7638	4.96825	6.25908	5.90308	6.81435	4.37682	4.67479	7.00086	5.78302	6.79185	4.09726	5.27239	6.61928	6.23325	7.29633	4.0432	6.06446	5.21774	5.36105	4.56864	4.14205	5.75457	7.92121	5.39675	6.26883	5.7688	6.45238	5.77554	5.43678	5.02897	4.03126	CCL13		CCL13	NM_005408.2:320	Immune Response - Cell Type specific	DC	F	Chemokines	Cell Type specific, Chemokines and receptors, Inflammatory response	SCYA13, MCP-4, NCC-1, SCYL1, CKb10, MGC17134	67.1058	-1.13931	0.536229	-2.12467
CCL14	7.12753	9.14424	6.28604	6.96457	6.26984	9.33365	7.23973	7.10934	8.66491	7.98433	7.47938	5.9497	8.23519	5.98364	6.81437	7.41286	7.48858	8.3404	8.13332	7.58223	8.32342	8.50875	7.69049	8.80084	7.62904	7.53722	9.18651	8.19177	7.8572	8.73589	7.80961	6.19753	7.49693	7.60442	8.30939	CCL14		CCL14	NM_032963.3:274	Immune Response			Chemokines	Chemokines and receptors	SCYA14, HCC-1, HCC-3, NCC-2, SCYL2, CKb1, MCIF	252.127	0.202188	0.534584	0.378216
CCL15	3.77559	3.70026	3.47706	4.2684	3.53973	3.20638	5.39575	3.50872	4.90004	3.6352	2.60203	4.97386	5.14983	5.39506	3.82252	3.23397	3.54773	4.81472	3.21093	3.97832	3.95026	2.3227	3.72239	4.07563	3.16587	4.60164	3.5086	3.25502	3.68031	2.91334	4.15961	4.05921	4.16685	3.19731	4.46189	CCL15		CCL15	NM_032965.3:112	Immune Response		A;F	Chemokines	Adaptive immune response, Chemokines and receptors, Inflammatory response	SCYA15, HCC-2, NCC-3, SCYL3, MIP-5, Lkn-1, MIP-1d, HMRP-2B	16.3813	-1.73192	0.415715	-4.16613
CCL16	3.77579	3.02273	3.33318	3.66841	3.21931	3.29633	5.75392	3.12213	5.88142	3.96432	3.4147	3.55437	5.61752	6.09119	2.24859	3.10509	3.41347	6.06919	2.51947	3.86024	3.95551	4.04084	3.24168	5.35761	4.10211	4.78112	4.81421	3.49997	4.41615	5.24238	-1.15743	4.73876	4.7307	3.65207	4.81368	CCL16		CCL16	NM_004590.2:367	Immune Response		F;H	Chemokines, Regulation	Chemokines and receptors, Regulation of inflammatory response, Humoral immune response	SCYA16, NCC-4, SCYL4, LEC, HCC-4, LMC, LCC-1, CKb12, Mtn-1	21.7022	-1.62376	0.5152	-3.1517
CCL17	6.30479	4.73981	4.85093	4.52054	4.66354	3.70974	5.66376	5.42863	5.83424	4.08267	4.18547	6.03904	6.1151	6.54777	5.81094	4.86572	5.64325	5.63428	4.1247	4.93455	6.30263	4.67222	4.95154	4.32772	3.38387	5.50641	5.07468	5.31204	5.08333	5.50402	5.57558	5.49102	4.51083	5.04843	4.63623	CCL17		CCL17	NM_002987.2:229	Immune Response - Cell Type specific	DC		Chemokines	Cell Type specific, Chemokines and receptors, Inflammatory response	SCYA17, TARC, ABCD-2	38.4707	-1.00532	0.408677	-2.45994
CCL18	5.48218	7.44418	7.97409	3.57306	8.10902	6.10544	6.04711	8.4718	6.1025	6.29429	5.3389	9.09558	6.31541	6.83972	4.70887	7.3263	6.38493	6.30815	8.81023	5.34715	7.35181	4.76341	5.52553	6.00879	5.08736	6.95407	8.73838	5.90531	6.97855	6.71843	5.92452	5.79144	6.40167	6.86433	4.06162	CCL18		CCL18	NM_002988.2:585	Immune Response			Chemokines	Chemokines and receptors, Anti-inflammatory cytokines	SCYA18, DC-CK1, PARC, AMAC-1, DCCK1, MIP-4, CKb7	129.512	-0.600602	0.654252	-0.917997
CCL19	9.01782	8.35409	7.51855	8.10118	8.1164	8.61339	8.34856	9.82712	9.03178	8.71873	7.84666	8.67649	10.4433	7.83511	8.68463	9.10594	9.04535	7.37101	9.72587	8.0874	10.3482	9.68845	9.77647	8.58032	7.63393	7.66875	8.90739	9.66541	8.36882	10.1658	9.26612	9.24692	7.98068	8.24453	8.30408	CCL19		CCL19	NM_006274.2:401	Immune Response			Chemokines, Regulation	Chemokines and receptors, Anti-inflammatory cytokines, Regulation of inflammatory response	SCYA19, ELC, MIP-3b, exodus-3, CKb11	577.708	0.0511595	0.553674	0.0924
CCL2	10.0079	10.9251	10.1391	8.54162	9.35672	10.9374	7.97805	7.45023	9.50969	9.24266	9.17454	8.30748	8.06039	7.7168	9.47664	9.47709	8.30953	9.60487	9.10911	7.84029	8.36809	8.26007	8.94296	7.878	7.91475	8.1143	9.25365	8.82767	9.19075	8.05177	8.69721	7.70929	8.9063	8.40997	8.92828	CCL2		MCP-1	NM_002982.3:123	Immune Response		H	Chemokines	Chemokines and receptors, Humoral immune response	SCYA2, MCP1, MCP-1, MCAF, SMC-CF, GDCF-2, HC11, MGC9434	550.046	-0.239196	0.524206	-0.456301
CCL20	4.94661	5.2449	6.17417	5.75707	6.61545	4.05425	6.60239	5.56538	5.89839	5.07775	5.28543	5.92392	6.64056	6.94347	7.81716	5.27388	4.81243	6.74754	4.29131	4.98442	5.1099	4.3485	4.94555	4.91835	5.14304	5.9869	5.45385	4.97011	4.54216	5.75918	5.32001	5.59782	6.23308	5.57401	5.52118	CCL20		CCL20	NM_004591.1:35	Immune Response			Chemokines	Chemokines and receptors	SCYA20, LARC, MIP-3a, exodus-1, ST38, CKb4	55.0154	-1.426	0.415627	-3.43096
CCL21	7.49229	8.32902	6.70583	6.79387	6.48869	6.62332	7.17809	8.32852	6.88869	7.10653	8.50991	6.60298	8.91342	7.46574	5.7518	7.79076	7.1719	7.99733	7.00356	6.23243	8.80208	9.34598	8.25773	9.58988	7.24821	8.21973	9.36972	9.11468	6.63662	9.11306	8.09419	6.22151	6.7706	7.98731	6.94449	CCL21		CCL21	NM_002989.2:180	Immune Response			Chemokines, Regulation	Chemokines and receptors, Anti-inflammatory cytokines, Regulation of inflammatory response	SCYA21, SLC, exodus-2, TCA4, CKb9, 6Ckine, ECL	266.306	0.411713	0.610862	0.673987
CCL22	4.62719	5.49415	4.84519	5.58723	4.97966	4.51455	5.87368	4.78757	5.38748	5.0634	4.69691	5.90703	6.03689	6.24393	5.49965	5.44244	5.58289	5.24308	4.81338	5.56719	5.68572	5.0658	5.39848	5.5702	3.90598	5.36546	4.5329	4.52886	4.67986	5.15044	5.35884	5.72592	4.95724	4.41515	4.50624	CCL22		MDC	NM_002990.3:797	Immune Response - Cell Type specific	DC		Chemokines, Pathogen Defense	Cell Type specific, Chemokines and receptors, Defense response to virus	SCYA22, MDC, STCP-1, ABCD-1, DC/B-CK, A-152E5.1, MGC34554	37.5032	-0.968027	0.268445	-3.60605
CCL23	3.50668	3.57326	3.08734	3.68642	3.60528	2.98295	4.59012	3.44236	4.15132	3.4936	2.41742	3.48266	3.96787	4.55324	3.06256	3.00769	3.37678	4.67078	3.26529	2.15158	2.70952	3.201	1.68289	2.24452	2.706	2.94852	3.12128	2.16532	4.07015	2.77111	4.09999	3.94517	3.18836	2.96606	3.65897	CCL23		CCL23	NM_145898.1:336	Immune Response		F	Chemokines, Regulation	Chemokines and receptors, Regulation of inflammatory response	SCYA23, Ckb-8, MPIF-1, MIP-3, CKb8	10.4062	-1.18205	0.36422	-3.24543
CCL24	0.485406	1.4935	0.850795	0.548117	2.06197	1.39791	1.33646	2.3501	1.35479	1.43949	1.63947	2.56725	2.36359	1.74675	2.35753	3.04415	3.07621	2.60284	0.892592	2.67683	2.39543	1.49648	2.81616	2.70054	1.49889	1.51529	3.60274	2.98859	2.0651	2.10599	3.82114	1.82224	2.98444	3.82202	2.58108	CCL24		eotaxin-2	NM_002991.2:18	Immune Response		F	Chemokines, Regulation	Chemokines and receptors, Regulation of inflammatory response	SCYA24, Ckb-6, MPIF-2, eotaxin-2, MPIF2	4.52888	0.207095	0.628653	0.329426
CCL25	4.19015	3.60379	4.40877	3.82463	3.43766	2.89231	5.27582	2.88466	5.02085	3.50528	3.06635	4.05104	5.56436	5.59999	4.56409	3.11061	3.67756	4.89646	4.40211	4.5364	4.55069	3.23539	4.60971	2.76358	2.72696	4.49014	3.49926	2.06145	3.46629	4.18184	4.15374	3.90321	4.72482	3.66105	4.24497	CCL25		CCL25	NM_005624.2:325	Immune Response		F	Chemokines, Complement	Chemokines and receptors, Complement pathway, Inflammatory response	SCYA25, TECK, Ckb15	18.1544	-1.90475	0.466341	-4.08445
CCL26	4.54272	3.598	4.24755	3.92409	4.00858	3.40985	5.85527	3.65385	5.71554	4.0195	3.33904	4.9353	5.65757	6.80448	4.0694	3.23009	3.85899	6.03755	3.90858	4.54218	5.09468	3.2258	3.58795	4.71628	3.572	5.53823	5.26304	3.85201	4.91293	3.3794	5.20062	5.07586	6.06978	4.81905	4.1422	CCL26		CCL26	NM_006072.4:184	Immune Response		F	Chemokines	Chemokines and receptors, Inflammatory response	SCYA26, MIP-4alpha, eotaxin-3, IMAC, MIP-4a, TSC-1	27.669	-1.83382	0.476169	-3.85119
CCL27	3.51276	2.01659	2.88558	3.85002	3.95587	4.6547	4.76937	3.00636	4.45582	2.83315	3.06463	1.93667	4.80239	4.95812	1.88786	3.10383	3.54082	4.75768	2.36037	3.05003	3.51408	2.84274	3.42023	3.14015	3.34432	3.18214	3.51496	2.76758	4.02527	3.57709	4.41482	3.19843	4.47815	3.83367	3.31123	CCL27		CCL27	NM_006664.2:304	Immune Response			Chemokines	Chemokines and receptors	SCYA27, ALP, ILC, CTACK, skinkine, ESkine, PESKY, CTAK	12.7342	-1.45749	0.509537	-2.86042
CCL28	9.55132	7.0677	6.66392	4.87624	7.09458	5.12883	5.42688	6.05766	4.6887	8.59349	6.80975	4.10764	6.27338	4.36879	3.37943	4.08864	4.58317	6.10008	7.14338	3.79536	3.1162	7.83793	4.0898	8.66629	5.738	1.96814	4.44479	6.35818	5.95802	6.06522	5.62781	3.95173	4.8278	6.68966	9.06124	CCL28		CCL28	NM_148672.2:100	Immune Response			Chemokines	Chemokines and receptors	SCYA28, MEC, CCK1	110.674	1.99848	0.783453	2.55086
CCL3	6.86273	7.47667	8.65656	7.43442	7.7915	8.68316	8.10833	6.72314	8.04794	8.99328	7.44705	8.32331	6.97417	8.06804	6.50887	8.03945	7.46872	7.89277	7.40223	7.79146	7.01362	6.06142	7.47145	7.76978	8.5607	8.15583	8.23559	8.28911	7.57178	7.04081	7.0037	7.05668	7.38683	7.373	9.64472	CCL3		MIP-1-alpha	NM_002983.2:159	Immune Response		F;H	Chemokines, Regulation	Chemokines and receptors, Humoral immune response, Regulation of inflammatory response, T-cell polarization	SCYA3, G0S19-1, LD78ALPHA, MIP-1-alpha	236.336	0.780465	0.395492	1.9734
CCL3L1	7.10847	7.61687	8.3468	7.46493	7.38262	8.65428	8.03013	6.87449	7.52657	8.36579	7.10859	8.2839	6.84019	7.66267	5.76364	9.0802	7.56019	7.71929	8.07005	7.95808	6.59694	6.70238	7.33337	7.57269	8.59148	8.41111	8.56227	8.26244	8.07807	7.23469	7.313	7.0031	7.03697	6.11431	9.70805	CCL3L1		CCL3L1	NM_021006.4:421	Immune Response			Cytokines	Cytokines and receptors	D17S1718, SCYA3L, SCYA3L1, G0S19-2, LD78BETA	236.299	0.872084	0.401932	2.16973
CCL4	7.33173	7.79874	8.57045	7.41946	8.14994	9.02701	8.1393	7.08807	7.32609	8.86186	8.2367	8.20079	6.96094	7.97664	7.03716	8.95233	7.75384	7.86265	7.10004	7.73986	7.37431	7.04983	7.75857	7.39711	8.6584	7.92584	8.05059	8.37163	7.39207	7.63586	7.35113	7.50902	6.84722	6.68141	9.49974	CCL4		CCL4	NM_002984.2:35	Immune Response		F	Chemokines, Regulation	Chemokines and receptors, Regulation of inflammatory response	LAG1, SCYA4, MIP-1-beta, Act-2, AT744.1	249.827	0.762247	0.375814	2.02825
CCL5	9.22365	8.53282	9.40652	9.57783	9.93626	8.37086	8.58863	9.3726	8.57071	8.76546	9.15459	9.54021	8.55525	8.06299	9.2182	9.41574	10.1748	7.63633	9.5639	8.10525	8.54087	9.44702	9.37937	8.55793	7.56496	8.28836	8.68123	9.00996	9.12751	9.21516	8.97765	9.51171	7.20059	9.17456	8.31326	CCL5		RANTES	NM_002985.2:280	Immune Response		F;I	Chemokines, Cytokines	Cytokines and receptors, Chronic inflammatory response, Chemokines and receptors, Acute-phase response, Inflammatory response, Innate immune response	D17S136E, SCYA5, RANTES, SISd, TCP228, MGC17164	544.338	0.50952	0.43894	1.1608
CCL7	5.68315	2.83795	5.41163	3.16643	4.80403	3.54357	3.97053	3.99256	3.03694	3.56499	2.65832	3.40105	3.94884	2.73408	4.71789	4.88262	4.10642	3.42619	4.77446	4.75238	4.1153	3.36486	3.9874	3.83111	2.83812	2.54634	3.62716	2.9589	3.35866	3.72992	4.08772	2.84101	4.49282	4.64105	3.11817	CCL7		FIC	NM_006273.2:120	Immune Response - Cell Type specific	Macrophages	F	Chemokines	Cell Type specific, Chemokines and receptors, Inflammatory response	SCYA6, SCYA7, MCP-3, NC28, FIC, MARC, MCP3	15.6918	-0.0637822	0.439652	-0.145074
CCL8	8.84744	7.53116	8.40894	7.1521	7.96002	7.58916	6.62188	6.26489	7.3559	6.61209	6.68751	7.0482	6.39445	6.7172	5.74786	7.38374	6.66453	6.82499	7.39952	6.27571	5.36353	6.6547	6.86403	5.36835	5.79746	6.35946	7.46182	6.45123	7.04957	5.68211	6.47065	6.08649	6.52893	5.83514	6.63885	CCL8		MCP-2	NM_005623.2:689	Immune Response		F	Chemokines, Regulation	Chemokines and receptors, Regulation of inflammatory response	SCYA8, MCP-2, HC14	125.483	0.00645955	0.422396	0.0152927
CCND3	8.60723	7.89853	8.87297	8.75984	8.16271	8.75776	8.55905	8.65983	8.01951	8.43796	8.25883	7.78038	7.89739	8.1338	8.19683	8.3125	8.51606	7.73971	8.44396	8.49539	8.48303	8.83144	8.6721	9.48588	8.61535	7.80683	8.31773	8.56197	8.35605	8.47918	8.16964	8.14878	7.98951	9.37188	8.48242	CCND3		CCND3	NM_001760.2:1215	Immune Response			Cell Cycle	Regulation of cell cycle		353.55	0.456808	0.250229	1.82556
CCR1	6.30833	5.8022	6.28402	5.57485	7.42	5.41115	5.69249	5.50303	5.30613	4.56389	4.3313	5.79233	6.01499	6.37978	5.05833	5.41705	5.59791	5.95832	5.97444	6.14459	5.0379	5.20078	5.25774	5.46976	4.91686	5.63852	5.8004	5.10327	5.51153	5.25157	5.9138	5.43905	5.93648	5.02377	4.57788	CCR1	CD191	CCR1	NM_001295.2:535	Immune Response		F	Chemokines, Cytokines, Regulation, T-Cell Functions	CD molecules, Chemokines and receptors, Cytokines and receptors, Regulation of inflammatory response, T-cell polarization	SCYAR1, CMKBR1, CKR-1, MIP1aR, CD191	50.8678	-0.976979	0.351228	-2.78161
CCR2	6.14532	5.30297	7.5374	5.71523	5.73356	5.32455	6.4112	5.96934	6.36591	5.65073	5.33837	6.87019	6.56765	7.13408	5.96709	5.76164	6.03569	6.4679	5.78035	4.56048	5.65319	6.37641	5.84253	5.4328	4.9945	6.15129	6.06785	5.52373	5.46765	6.89077	5.38293	6.7745	3.54477	4.7519	6.07376	CCR2	CD192	CCR2	NM_001123041.2:743	Immune Response - Cell Type specific	Tem	F	Cytokines	Cell Type specific, CD molecules, Cytokines and receptors, Inflammatory response	CMKBR2, CC-CKR-2, CKR2, MCP-1-R, CD192, FLJ78302	65.7942	-0.663179	0.415778	-1.59503
CCR3	3.5266	1.77031	4.09583	3.8437	2.50908	3.29806	5.62896	2.95575	5.59486	3.53889	3.16567	3.13271	5.12907	6.22086	3.25821	3.00447	3.1599	5.69839	2.92897	3.91885	4.65084	0.607568	3.03063	4.41249	1.68889	4.24273	1.81463	2.82461	3.91103	3.92251	2.23479	5.12253	4.83794	2.73324	3.39671	CCR3	CD193	CCR3	NM_001837.2:980	Immune Response - Cell Type specific	Eosinophils		Chemokines	Cell Type specific, CD molecules, Chemokines and receptors	CMKBR3, CC-CKR-3, CKR3, CD193	18.0592	-2.64483	0.588915	-4.49102
CCR4	3.91832	5.59839	4.61053	5.50181	4.58617	4.37447	5.9247	4.3601	5.99384	5.04955	5.02042	5.35353	6.05838	6.44346	5.21866	5.66171	5.66236	6.02285	4.92057	5.26296	6.06837	4.92759	5.51502	5.10908	4.33148	5.16097	5.25961	4.92378	5.04077	5.70776	3.371	6.02914	4.40388	3.9471	4.19086	CCR4	CD194	ChemR13	NM_005508.4:35	Immune Response		F	Chemokines, Cytokines, Regulation, T-Cell Functions	CD molecules, Chemokines and receptors, Cytokines and receptors, Regulation of inflammatory response, T-cell polarization	CC-CKR-4, CMKBR4, CKR4, k5-5, ChemR13, CD194	38.4951	-1.1345	0.289092	-3.92435
CCR5	6.51925	6.07455	6.23388	7.02713	6.37798	6.01583	6.83344	6.11873	6.36977	5.65592	6.60421	6.59562	6.1324	6.60629	6.40748	7.155	7.62218	6.36863	7.11541	6.25049	5.98103	6.07899	6.72211	5.80477	5.21784	5.85516	5.83084	6.14128	7.44312	6.50206	5.94344	7.22865	5.8066	4.30918	6.06584	CCR5	CD195	CCR5	NM_000579.1:2730	Immune Response			Cytokines, T-Cell Functions	CD molecules, Cytokines and receptors, T-cell polarization	CMKBR5, CKR-5, CC-CKR-5, CKR5, CD195, IDDM22	87.0814	0.0393295	0.377996	0.104047
CCR6	4.76412	5.3318	4.63709	5.95758	4.82331	5.34027	6.03348	4.85254	5.64072	5.60296	5.33275	4.96384	6.04975	6.64533	4.72103	5.10248	4.90012	6.13853	5.40141	5.15968	5.85513	5.15546	4.94299	5.18544	4.23862	5.40048	5.15116	5.35051	5.41097	5.97021	5.66765	5.88516	5.35954	5.83186	5.14575	CCR6	CD196	CCR6	NM_031409.2:935	Immune Response		H;I		CD molecules, Humoral immune response, Innate immune response	STRL22, CKR-L3, GPR-CY4, CMKBR6, GPR29, DRY-6, DCR2, BN-1, CD196	43.2695	-0.7339	0.272821	-2.69004
CCR7	5.29984	5.40535	4.79405	5.99412	4.92378	5.1272	5.81011	6.01363	5.64763	4.63061	4.80876	5.85485	5.85796	6.14155	4.98034	6.55968	5.84415	5.29327	6.15344	4.56566	6.37609	5.33411	5.82595	4.26408	3.85395	5.21992	5.02685	5.50671	5.15511	6.28763	5.67017	6.33367	4.66875	3.90578	3.87408	CCR7	CD197	CCR7	NM_001838.2:1610	Immune Response		F;H	Chemokines, Regulation	CD molecules, Chemokines and receptors, Humoral immune response, Regulation of inflammatory response	CMKBR7, EBI1, BLR2, CDw197, CD197	48.6407	-0.717377	0.490938	-1.46124
CCR9	2.93374	2.5489	2.87383	4.46796	3.36928	2.48624	5.52162	2.39714	5.26022	2.84915	2.3935	3.05008	4.98403	6.18034	4.00405	2.15817	2.98005	5.78693	2.47133	2.84314	4.31832	2.65706	3.03405	3.45101	2.75951	4.77166	2.97159	2.18456	2.71022	3.46258	4.23722	4.1817	2.4074	2.4366	4.29425	CCR9	CDw199	CCR9	NM_031200.1:1095	Immune Response		I		CD molecules, Innate immune response	GPR28, GPR-9-6, CDw199	15.9164	-2.68875	0.546406	-4.92079
CCRL2	5.76178	6.2033	6.21548	5.89993	5.29245	6.06931	6.4368	5.30029	6.37775	6.23615	5.36415	5.83237	6.52809	6.92643	5.18924	5.89168	5.5319	6.61571	5.59717	6.31934	5.42071	5.45936	5.59393	6.51613	6.37256	6.24761	6.37068	5.19382	5.60888	5.87553	5.55366	5.92669	6.09704	5.99279	5.92598	CCRL2		CCRL2	NM_003965.4:1110	Immune Response		F	Chemokines	Chemokines and receptors, Inflammatory response	HCR, CRAM-B, CKRX, CRAM-A, ACKR5	63.4261	-0.826717	0.233418	-3.54178
CD14	9.55229	9.84705	9.60278	8.51527	9.07721	9.19908	8.24648	9.13632	8.56163	9.0345	8.79128	8.71048	8.33422	8.63185	8.13673	8.28318	8.74009	8.57982	9.00632	8.87199	8.5367	9.06858	8.48063	9.21054	9.42694	9.13122	9.59076	9.13128	8.50399	8.81604	8.43313	9.02258	8.70487	10.1737	9.28554	CD14	CD14	CD14	NM_000591.2:885	Immune Response		I		CD molecules, Innate immune response		515.922	0.153015	0.3055	0.500868
CD160	2.78086	2.05645	3.08112	4.18794	2.83771	3.17492	5.525	3.20355	5.42589	2.33664	1.89955	3.96227	5.4608	6.30877	3.05808	3.50901	3.75228	5.82834	1.58696	3.28094	4.74469	3.52643	3.57575	3.9064	2.47708	5.59631	3.33399	2.632	4.40811	3.09023	3.92932	5.31055	3.82824	2.44045	2.82463	CD160	CD160	CD160	NM_007053.2:500	Immune Response - Cell Type specific	Tgd		Regulation	Cell Type specific, CD molecules, Regulation of immune response	BY55, NK1, NK28	19.0811	-2.62403	0.536911	-4.88727
CD163	9.02535	8.63771	8.50957	7.58268	8.67373	8.21035	7.79634	9.07337	8.15789	7.9151	7.35935	8.56124	7.47389	8.28692	6.9951	7.66832	8.1449	7.60363	9.15079	8.54003	7.86419	8.16077	7.87885	8.03574	8.50623	8.5051	8.71384	8.05552	8.53461	8.11753	8.09289	8.48387	7.79413	8.82518	8.25521	CD163	CD163	CD163	NM_004244.4:1630	Immune Response			Transporter Functions	CD molecules, Phagocytosis	M130, MM130	313.783	0.0817735	0.300187	0.272409
CD164	12.8685	11.1888	10.6269	11.1588	11.0488	12.0578	10.1075	10.8804	10.4953	11.0981	10.7576	11.3369	10.6399	9.89287	10.0727	11.4936	11.0357	10.7834	12.7771	10.7242	10.9836	11.4644	10.5651	10.9285	11.6269	10.4405	11.1558	11.6364	11.9669	10.967	11.3421	11.1084	10.769	11.1509	11.5551	CD164	CD164	MUC-24	NM_006016.4:2575	Immune Response				CD molecules	MUC-24, MGC-24	2525.26	0.802244	0.387173	2.07206
CD180	6.67609	5.98021	6.80449	5.91111	6.56408	5.99578	6.8355	6.71577	6.567	5.6275	6.12091	6.57579	6.67524	7.41348	5.96077	6.20061	6.38144	6.36621	6.68592	5.71627	6.93746	6.05113	5.70876	6.42549	5.52933	6.57373	5.79406	6.03131	6.28573	7.36261	5.81972	6.41573	6.54364	5.7569	5.77224	CD180	CD180	CD180	NM_005582.2:1036	Immune Response		I		CD molecules, Innate immune response	LY64, RP105, Ly78	82.6692	-0.599479	0.269213	-2.22678
CD19	6.15872	4.84904	5.85296	5.56993	5.51421	4.1224	6.39321	6.09503	6.03101	4.91859	4.69565	5.7851	6.34486	7.36372	5.99751	6.65818	6.49032	6.05486	5.9235	5.63547	6.99945	5.16141	6.02921	5.58119	3.45203	6.53624	5.25991	5.15511	4.50127	7.13849	6.33265	6.31658	5.09088	4.54573	6.13274	CD19	CD19	CD19	NM_001770.4:1770	Immune Response - Cell Type specific	B-cell		B-Cell Functions, Regulation	B-cell receptor signaling pathway, Cell Type specific, CD molecules, Regulation of immune response		63.1525	-1.00748	0.453513	-2.2215
CD1A	3.98818	5.31352	3.99929	3.73186	6.55909	1.77356	5.63448	4.58401	4.87286	3.73085	2.94485	4.3118	5.17036	6.50845	5.13503	4.81959	4.32916	5.76089	3.71754	7.37094	5.71904	3.56239	3.72735	5.02255	2.92386	4.97827	4.75003	4.01142	3.69961	3.56259	4.52148	5.39583	4.65364	4.6292	3.24796	CD1A	CD1A	CD1A	NM_001763.2:1815	Immune Response - Cell Type specific	iDC		Cell Functions	Basic cell functions, Cell Type specific, CD molecules	CD1	31.0018	-2.1876	0.578467	-3.78172
CD1B	1.55272	3.80763	1.87522	1.62345	2.78203	2.5061	2.84325	2.3638	2.64877	1.89168	2.47283	3.23002	3.83438	1.54074	1.93124	3.07104	3.76727	1.65151	2.71087	2.66116	3.51867	3.31938	3.25992	-1.41532	1.95045	2.37509	2.24775	3.50511	0.780971	4.25152	3.78194	4.18431	2.95578	2.94513	4.42486	CD1B	CD1B	CD1B	NM_001764.2:1045	Immune Response - Cell Type specific	iDC		Cell Functions	Basic cell functions, Cell Type specific, CD molecules	CD1	7.36228	-0.233857	0.588271	-0.397533
CD1C	4.54076	5.97792	4.0361	4.64531	4.70858	4.85115	5.51795	4.88055	6.34004	5.07194	5.26092	4.59884	6.13234	6.64799	5.0662	4.96913	4.65287	6.31572	5.10923	4.8014	7.0826	6.46334	5.89903	5.38829	4.11818	5.4412	4.94765	5.95162	4.50072	7.12878	5.39816	6.47282	5.30093	4.84189	4.84183	CD1C	CD1C	CD1C	NM_001765.2:750	Immune Response			T-Cell Functions	CD molecules, T-cell activation	CD1	47.5386	-0.6383	0.423484	-1.50726
CD1D	5.98619	4.81497	4.88939	4.51713	3.7424	4.66652	4.3029	4.65272	4.57828	4.32031	4.56968	4.53259	4.66401	5.52088	4.68595	4.91123	4.82466	4.62352	5.28576	5.1358	5.14479	5.37705	4.46854	5.82787	4.61185	4.11679	4.62431	5.21375	5.48882	5.6211	3.16875	4.82146	4.91334	3.77885	3.82084	CD1D	CD1D	CD1D	NM_001766.3:1428	Immune Response			T-Cell Functions	CD molecules, T-cell differentiation		28.4445	0.181437	0.354929	0.511192
CD1E	3.76644	5.34578	3.48264	3.89307	4.34228	2.91728	5.81176	3.15634	5.94956	3.94305	3.32435	4.32049	6.08787	6.90742	4.32624	4.68058	4.74008	5.80026	4.03805	5.72751	5.58803	4.51248	5.05456	4.62024	3.12855	5.30088	3.98868	4.39768	4.57329	6.50833	3.75944	5.40086	5.0626	4.38706	4.75591	CD1E	CD1E	CD1E	NM_001042583.1:180	Immune Response - Cell Type specific	iDC		Antigen Processing	Antigen processing and presentation, Cell Type specific, CD molecules		31.5303	-1.75963	0.462606	-3.80374
CD2	5.38382	4.76747	4.98263	6.01631	5.61497	5.07403	5.44007	5.20259	5.01154	5.65152	5.61795	5.89787	5.2857	4.96116	5.51981	5.60978	6.11542	4.64625	5.84886	4.3103	5.2817	5.46884	5.82294	3.78403	4.06267	4.45367	5.25794	4.82096	4.60664	5.51212	4.92219	5.52345	3.35603	3.53787	4.31043	CD2	CD2	CD2	NM_001767.3:687	Immune Response - Cell Type specific	T-cell		Leukocyte Functions, T-Cell Functions	Cell Type specific, CD molecules, Leukocyte migration, T-cell activation, T-cell differentiation	SRBC	38.3408	0.204993	0.455388	0.450151
CD200	5.90685	7.31181	6.52338	6.82297	6.06986	7.15175	6.72264	5.96767	6.72205	7.61118	6.40416	7.17842	7.06425	7.23982	6.64962	6.16992	5.53994	7.47114	6.23086	6.17798	6.63528	6.99546	7.00761	6.90663	6.80902	6.35228	7.06585	7.0118	6.60906	6.99529	6.0895	6.71164	5.95782	8.25476	6.65316	CD200	CD200	CD200	NM_005944.5:665	Immune Response			Regulation	CD molecules, Regulation of immune response	MOX1, MOX2, MRC, OX-2	112.34	-0.124479	0.315156	-0.394975
CD207	3.9941	6.08541	3.73432	4.67639	6.59894	3.89524	5.17279	4.18878	5.01153	3.62622	3.61567	3.92198	4.98354	6.33104	6.76753	5.18301	3.48861	5.71695	3.96187	7.91347	5.36545	4.21979	3.03976	4.94345	3.14977	4.32583	4.38138	3.69402	4.34877	4.40213	4.76959	5.23307	4.69892	6.35408	4.6234	CD207	CD207	Langerin	NM_015717.2:995	Immune Response				CD molecules	Langerin, CLEC4K	38.1555	-1.70205	0.603536	-2.82013
CD209	5.71072	6.68555	5.6604	5.01416	5.46841	5.01378	5.71278	5.84479	5.96784	5.63483	4.78399	5.83334	5.59169	6.29258	4.36605	5.04403	5.72046	6.24512	6.18644	5.33198	5.10097	6.11577	4.46623	6.36537	4.91793	5.97437	7.0932	5.44683	5.81594	5.77361	5.34684	5.71787	5.83895	5.82867	5.64232	CD209	CD209	CD209	NM_021155.2:1532	Immune Response - Cell Type specific	DC		Cell Functions	Basic cell functions, Cell Type specific, CD molecules	DC-SIGN, CDSIGN, DC-SIGN1, CLEC4L	53.1592	-0.416914	0.325904	-1.27925
CD22	6.86863	5.49904	5.95345	7.29426	5.67327	8.09639	7.89152	6.35529	7.15605	7.0955	6.90014	6.60292	6.68852	7.85046	5.68264	7.49739	6.53575	6.99035	8.04951	6.5944	8.99392	6.73702	7.04997	6.85577	6.6998	8.12875	6.10021	7.63869	6.19885	8.94566	7.34744	7.85317	6.84452	5.14971	7.27708	CD22	CD22	CD22	NM_001771.2:2515	Immune Response		A		Adaptive immune response, CD molecules	SIGLEC-2, SIGLEC2	154.368	-0.239324	0.518372	-0.461683
CD24	17.0182	12.0148	16.4212	11.7543	14.0659	8.82032	9.57885	14.4837	10.8027	11.0757	11.8414	12.131	12.5897	12.9642	12.7428	9.84582	14.081	10.8796	16.3311	12.411	13.4965	11.7879	11.2467	11.1367	12.7011	12.5966	9.52691	12.7374	11.7176	12.8694	14.0182	13.1206	17.4229	15.9241	13.2267	CD24	CD24	CD24	NM_013230.2:95	Immune Response				CD molecules	CD24A	21178.8	0.0278581	0.720269	0.0386773
CD244	3.66558	3.62431	4.06905	4.12687	3.40755	4.17906	2.75512	3.69148	3.86158	3.7999	3.74636	3.95966	4.06491	2.67448	4.41526	4.24705	4.16481	3.05332	4.51552	3.47223	4.20119	4.83924	3.86635	4.18368	3.65922	3.61959	3.05124	4.06005	3.4136	4.55103	4.52321	3.63159	3.95648	3.9758	3.52437	CD244	CD244	CD244	NM_016382.2:1150	Immune Response				CD molecules	2B4, NAIL, NKR2B4, Nmrk, SLAMF4	14.4316	0.805057	0.337151	2.38783
CD247	6.64847	6.21721	6.01536	7.43406	6.57587	5.78708	6.4515	6.85452	7.06238	6.31689	6.23174	6.89775	6.92834	7.51116	7.06265	7.11348	6.91726	6.59529	7.28176	5.73681	6.42841	6.38766	7.06114	6.57459	5.91899	6.95014	6.57868	6.43299	6.7774	7.26257	6.44068	7.20693	5.77576	4.51915	5.66697	CD247	CD247	CD247	NM_198053.1:1490	Immune Response			Regulation	CD molecules, Regulation of immune response	CD3Z, CD3H, CD3Q	102.92	-0.361391	0.361683	-0.999193
CD27	7.14224	6.58383	7.4112	7.0717	6.32915	6.72212	7.0798	7.11529	6.88576	6.64204	6.89913	7.31863	7.07656	7.53923	7.21661	7.49472	7.23425	6.28549	7.11417	6.06309	7.17226	7.9867	7.09005	6.53838	5.41058	6.52466	6.79158	7.18587	6.45083	7.90014	6.5935	7.76164	5.33848	4.70846	6.70433	CD27	CD27	CD27	NM_001242.4:330	Immune Response - Checkpoint			B-Cell Functions	B-cell differentiation, CD molecules	TNFRSF7, S152, Tp55	128.917	0.0291437	0.427914	0.0681065
CD274	5.67823	5.5529	6.2179	6.19664	6.01195	4.88896	6.37978	4.59412	5.81421	5.51652	4.72038	5.96767	5.69349	6.96814	5.24961	5.47459	5.22218	5.96034	5.31912	4.73182	4.91223	5.14037	5.60506	4.8803	4.64495	5.37859	5.19016	3.97877	5.65836	4.49988	4.74917	5.10056	3.89296	4.56566	5.1087	CD274	CD274	PD-L1	NM_014143.3:1245	Immune Response			T-Cell Functions	CD molecules, T-cell polarization	PDCD1LG1, B7-H, B7H1, PD-L1, PDL1, B7-H1	42.9966	-0.779314	0.385548	-2.02131
CD276	9.94173	10.0353	10.5592	10.256	10.3799	10.3113	10.0034	10.1569	9.49257	10.2453	10.6362	9.68235	10.0639	9.73684	10.1856	9.93946	10.0797	9.26083	10.5583	10.3767	10.4805	10.352	10.2349	10.0572	10.7139	9.6	9.8392	10.3515	10.4676	9.83799	10.2899	9.56762	11.0098	11.5343	10.2289	CD276	CD276	CD276	NM_001024736.1:2120	Immune Response			Regulation	CD molecules, Regulation of immune response	B7-H3, B7H3, B7RP-2	1228.11	0.612049	0.266662	2.29522
CD28	4.3784	4.98542	4.00361	4.94588	4.78569	4.37348	5.36736	4.30123	5.35502	4.1524	4.80337	4.55259	5.21543	5.34718	4.98856	6.21766	4.85829	4.78377	5.79446	4.3141	5.72768	5.00937	5.4878	4.1694	3.50064	4.76937	4.97206	4.91423	5.22369	5.5813	5.87802	4.85117	4.46363	3.84946	4.74588	CD28	CD28	CD28	NM_001243078.1:2065	Immune Response - Cell Type specific / Checkpoint	T helper cell	F;H		Cell Type specific, CD molecules, Humoral immune response, Inflammatory response to antigenic stimulus, T-cell activation, T-cell proliferation		31.3755	-0.14907	0.367802	-0.405299
CD33	4.09907	4.27529	4.34764	4.69975	4.84272	4.64365	4.31909	3.9902	4.75143	5.17325	4.57256	4.81671	4.58128	4.54902	4.02647	4.57686	5.12156	4.24245	5.13358	4.75508	4.48237	4.8333	4.89253	4.98216	5.21793	4.6251	4.07579	4.59715	4.48548	4.48264	5.38006	4.7729	5.47453	4.75511	5.68108	CD33	CD33	CD33	NM_001177608.1:730	Immune Response				CD molecules	SIGLEC3, SIGLEC-3, p67, FLJ00391	26.2589	0.53287	0.265318	2.00842
CD34	6.46465	8.12248	6.01438	6.9222	6.02495	7.70087	6.91911	6.66164	7.49836	7.21657	6.97648	6.78023	7.66251	6.83508	6.1906	6.95258	7.56317	7.79473	7.84665	7.71718	7.42733	8.24778	7.35713	8.02059	7.14838	7.32156	8.78166	7.93095	7.59692	7.74784	7.89962	6.67091	7.24743	6.7004	7.79953	CD34	CD34	CD34	NM_001025109.1:1580	Immune Response			Regulation	CD molecules, Regulation of immune response		173.279	0.30788	0.36812	0.836357
CD36	7.40771	11.4012	8.3163	9.56232	8.05974	10.1544	8.28038	9.39101	11.7224	9.4803	9.66315	8.87408	8.84772	11.2488	9.40903	9.96566	9.85602	9.7231	10.8983	10.9766	9.86479	8.98536	9.13771	10.0481	10.3071	10.8815	13.7942	10.6579	11.3503	9.74944	9.3148	8.75732	9.96352	9.89173	10.8728	CD36	CD36	CD36	NM_001001548.2:705	Immune Response			Transporter Functions	CD molecules, Receptors involved in phagocytosis	SCARB3, GPIV, FAT, GP4, GP3B	1499.35	0.253652	0.673815	0.376441
CD37	6.77381	6.21073	6.10835	7.14063	5.97164	6.6863	6.97571	6.52049	6.38912	6.52443	6.42798	6.42141	6.77468	7.09612	5.91664	6.49849	6.57891	6.31804	6.59041	6.36857	7.40279	6.9715	6.20989	5.80344	6.05065	6.89828	6.00626	6.87715	5.83969	7.58022	6.05073	7.07854	5.61137	5.73529	6.64162	CD37	CD37	CD37	NM_001774.2:535	Immune Response		A		Adaptive immune response, CD molecules	TSPAN26	96.0554	-0.0879258	0.336664	-0.261168
CD38	7.17432	4.85461	8.03476	6.32205	5.59995	5.35752	5.97931	6.56074	5.28052	5.42956	5.12066	7.32913	6.05076	6.99185	5.78385	6.0145	6.63819	5.92388	5.83334	5.36141	5.21952	6.23805	6.33036	6.35616	4.09919	5.6086	5.44812	5.50465	5.79014	6.24338	5.31008	6.22364	5.35639	6.18295	6.32941	CD38	CD38	CD38	NM_001775.2:460	Immune Response - Cell Type specific	Th1 cell	A	B-Cell Functions, Regulation	Adaptive immune response, Cell Type specific, CD molecules, Response to drug, Positive regulation of B-cell proliferation		72.5049	-0.116792	0.490051	-0.238327
CD3D	6.39386	6.33019	6.51693	7.26639	6.72846	6.25834	6.83956	7.13313	6.84327	6.42013	6.99669	6.99203	6.69723	7.63152	7.28964	7.6576	7.36707	6.18471	7.47503	5.73649	7.34926	7.29413	7.25278	5.89161	5.55745	6.74054	7.38097	6.78069	6.803	7.76343	6.86246	7.46394	5.10771	5.03295	5.43548	CD3D	CD3D	CD3D	NM_000732.4:110	Immune Response		A	Regulation	Adaptive immune response, CD molecules, Regulation of immune response	T3D	119.91	-0.0876773	0.415726	-0.210902
CD3E	6.55229	6.5933	6.32269	6.9357	6.65936	5.76407	5.96336	6.97661	6.43755	6.33233	6.6859	7.10058	6.65168	6.74055	7.20533	7.48179	7.58409	5.90064	7.3299	6.08801	7.28704	7.08608	7.63396	6.27342	5.08257	6.16065	6.6273	6.79302	6.5664	7.15319	6.74101	7.09217	4.72653	4.76754	4.63242	CD3E	CD3E	CD3E	NM_000733.2:75	Immune Response - Cell Type specific	T-cell	A	T-Cell Functions	Adaptive immune response, Cell Type specific, CD molecules, T-cell anergy, T-cell differentiation, T-cell proliferation		106.5	0.0730252	0.465139	0.156997
CD3EAP	7.20999	7.08449	7.54225	7.37476	7.37118	6.53171	7.04838	7.7247	7.0755	6.90607	7.30331	6.87516	7.16539	6.9841	7.84848	5.51558	7.50257	6.67825	7.16667	7.74688	7.51723	6.79178	7.27887	7.25752	7.32976	7.68695	6.16411	6.99387	6.43452	6.88703	6.99483	7.10214	8.10375	7.28525	7.81693	CD3EAP	CD3EAP	CD3EAP	NM_012099.1:555	Immune Response		A	Regulation	Adaptive immune response, CD molecules, Transcription factors	ASE-1, CAST, PAF49	151.91	0.0732088	0.342275	0.213889
CD3G	4.27837	3.9272	4.71047	4.5396	4.70642	1.75686	5.13059	4.8055	4.42095	4.39353	4.79083	4.49369	4.99667	6.10224	4.41992	4.71793	4.56943	5.08197	4.64006	3.97185	4.19295	4.41837	4.19847	3.83719	2.85061	4.32461	4.54781	3.67464	2.49801	5.14126	4.11975	4.96816	3.56114	2.33692	3.826	CD3G	CD3G	CD3G	NM_000073.2:404	Immune Response - Cell Type specific	T-cell	A	Regulation, T-Cell Functions	Adaptive immune response, Cell Type specific, CD molecules, Regulation of immune response, T-cell activation		21.0639	-0.985355	0.383046	-2.57242
CD4	8.12132	8.45035	7.93975	7.86717	7.86826	8.76328	8.00063	8.30863	7.8135	7.56921	8.02015	8.59501	7.4225	7.53896	7.25967	8.02026	8.12619	7.10352	8.24203	8.45667	7.60363	8.21976	8.0213	7.19758	7.8445	7.92564	8.27701	7.84822	7.4886	7.92412	8.1452	8.25663	6.64116	6.73897	7.43101	CD4	CD4	CD4	NM_000616.4:975	Immune Response		A;I		Adaptive immune response, CD molecules, Innate immune response		247.232	-0.0166167	0.321405	-0.0517001
CD40	7.55439	7.71705	7.39271	7.48105	7.17352	7.42653	7.17674	7.07912	7.14903	6.80947	7.34616	8.23824	7.90847	8.02922	6.6232	8.68145	7.01317	7.44695	8.16375	6.80049	7.16113	8.13018	7.14847	7.86378	7.33161	7.37218	8.17886	7.40929	7.60025	7.93072	7.19843	7.64883	6.54949	6.73448	7.07017	CD40	CD40	CD40	NM_001250.4:1265	Immune Response		A	Regulation	Adaptive immune response, CD molecules, Regulation of immune response	TNFRSF5, p50, Bp50	184.557	-0.12287	0.323858	-0.379395
CD40LG	5.48187	5.21848	4.9771	6.21591	5.21109	5.33524	6.16004	5.71869	6.26252	5.93758	5.31088	6.0143	6.69868	6.92613	5.90957	6.73051	6.48915	6.48985	6.08141	6.33265	6.89853	5.8673	6.4734	6.05075	4.66629	5.82536	5.69945	5.80883	6.32199	6.58273	5.98464	5.6924	6.04909	5.47853	5.88773	CD40LG	CD154	CD40L	NM_000074.2:1225	Immune Response - Checkpoint		A	Regulation	Adaptive immune response, CD molecules, Regulation of immune response	HIGM1, IMD3, TNFSF5, CD40L, TRAP, gp39, hCD40L, CD154	65.9417	-0.3076	0.329243	-0.934266
CD44	11.8558	12.4087	12.0929	11.6945	12.4172	12.3841	10.5377	12.2755	11.7994	11.7818	12.6117	11.614	11.3316	10.3096	12.1639	11.3148	12.0542	11.7329	12.6978	11.9674	12.2272	12.1298	11.6636	11.4771	12.4651	11.7998	11.6507	12.2371	11.6908	12.1386	12.4019	11.78	12.677	13.9662	11.7787	CD44	CD44	CD44	NM_001001392.1:429	Immune Response			Senescence, Transporter Functions	Phagocytosis recognition and engulfment, Senescence pathway	MIC4, MDU2, MDU3, IN, MC56, Pgp1, CD44R, HCELL, CSPG8	4449.01	0.595917	0.328627	1.81335
CD46	10.9637	10.986	10.9722	10.5477	10.393	11.9955	9.63814	11.2246	10.572	11.6991	11.4222	12.2124	10.2504	9.60202	10.5504	10.4052	10.6238	10.5093	11.5089	11.1756	10.1859	10.9175	10.6042	11.5303	12.0119	10.926	11.2229	11.5855	10.2713	10.6412	11.3914	11.2576	10.652	10.5967	10.9139	CD46	CD46	CD46	NM_172350.1:365	Immune Response		I		CD molecules, Innate immune response	MIC10, MCP, TRA2.10, MGC26544, TLX	2170.27	0.817484	0.357944	2.28383
CD47	12.1907	10.2196	11.0207	9.64451	11.7045	10.6196	9.02666	12.324	9.31026	9.80521	10.1837	9.43961	9.2387	9.18205	11.1608	10.3694	10.1322	9.12167	9.96769	10.0641	9.92878	10.2962	10.4823	9.92354	10.0759	9.48703	9.84627	10.5016	9.49627	10.754	9.98774	10.082	10.5651	10.6239	9.29517	CD47	CD47	CD47	NM_001777.3:897	Immune Response			Regulation, T-Cell Functions, Transporter Functions	CD molecules, Phagocytosis recognition and engulfment, Regulators of T-cell activation	MER6, IAP, OA3	1384.52	0.496882	0.387177	1.28334
CD48	7.63477	6.60987	7.52984	7.98012	6.86203	6.83966	7.19577	6.51235	7.48695	6.73851	7.01034	7.28769	7.20642	7.62567	7.0283	7.52962	7.38278	6.66367	7.58901	6.54589	7.59875	7.21304	7.37746	6.74163	6.0467	7.34657	7.0123	7.11456	7.54465	7.22514	7.2626	7.94615	5.1266	7.13014	6.05573	CD48	CD48	CD48	NM_001778.2:270	Immune Response				CD molecules	BCM1, BLAST, mCD48, hCD48, SLAMF2	147.414	-0.120699	0.355761	-0.339269
CD5	6.14858	6.83768	6.03223	6.40157	5.95652	6.41456	5.77044	6.6463	5.93482	6.23405	6.49664	6.48718	6.17017	5.09799	7.11297	6.85426	7.1418	5.14925	6.47755	6.02657	6.78256	6.39322	6.84636	5.37968	5.02409	5.93009	5.98502	6.68393	6.22533	6.6623	6.35117	6.89302	5.49068	5.71191	5.27327	CD5	CD5	CD5	NM_014207.2:1295	Immune Response		A	T-Cell Functions, Regulation	Adaptive immune response, CD molecules, Regulators of Th1 and Th2 development	LEU1, T1	82.4888	0.147356	0.425968	0.345933
CD53	9.27696	9.0048	8.88296	8.90998	8.59455	9.17369	8.76602	9.08361	8.2167	8.40771	8.26113	9.03927	8.05669	8.13631	8.30082	9.33297	8.80509	8.30626	9.82093	8.60516	8.82771	9.16791	8.7898	8.19276	8.44706	8.75532	8.63578	8.7138	9.02908	8.96171	8.18836	9.02821	7.78157	7.33752	8.2508	CD53	CD53	CD53	NM_001040033.1:835	Immune Response		A		CD molecules, Adaptive immune response	MOX44, TSPAN25	436.286	0.187025	0.354385	0.527744
CD55	6.58991	6.08427	6.49568	6.09246	6.28192	5.44381	6.89868	6.83221	7.11293	7.18927	5.82862	6.83302	6.69466	7.56074	6.5032	5.84396	6.19	6.45874	6.53838	6.38057	6.472	6.23725	5.92147	7.11588	6.97199	7.22595	6.39891	5.80368	6.00028	7.03734	7.12252	7.14249	6.77693	7.86954	6.23322	CD55	CD55	CD55	NM_000574.3:101	Immune Response		I		CD molecules, Innate immune response	DAF, CR, TC, CROM	103.301	-0.632793	0.362697	-1.74469
CD58	7.97847	7.47153	7.87548	6.8072	7.87529	7.48671	6.73874	8.10933	7.20957	7.33011	7.56932	7.23354	7.04305	6.80413	6.61687	6.60536	6.28575	7.21667	7.20744	6.73598	6.80376	7.51756	6.5896	7.26351	7.48435	7.12721	7.71302	7.19496	6.76497	7.20512	6.34629	6.91788	6.54095	7.80135	6.39537	CD58	CD58	CD58	NM_001779.2:478	Immune Response		A		Adaptive immune response, CD molecules	LFA3	148.544	0.206074	0.285893	0.720807
CD59	11.5339	12.2429	11.8237	11.2126	13.4307	12.0204	11.2774	13.4052	11.3498	11.9206	12.1038	10.867	11.1603	10.8007	11.8215	11.8809	11.2207	11.372	12.2534	11.7805	11.9995	12.0807	11.063	12.5283	12.4337	10.962	11.8094	12.2034	11.8952	12.2839	11.4099	10.7475	11.5646	12.9253	11.1519	CD59	CD59	CD59	NM_000611.4:730	Immune Response				CD molecules	MIC11, MIN1, MSK21, MIN2, MIN3, 16.3A5, EJ16, EJ30, EL32, G344, p18-20	3970.52	0.621595	0.313978	1.97974
CD6	6.23713	5.48008	5.6001	6.1922	5.58384	5.41429	6.33259	5.99194	6.17484	6.13442	5.61641	6.27662	5.9546	7.04411	6.02063	6.51193	5.82102	6.06529	5.32061	4.98809	6.48891	5.30081	6.0811	4.87058	5.13306	6.38136	6.03979	5.69722	5.81705	6.27145	5.06796	6.29673	4.41774	4.98951	4.39646	CD6	CD6	CD6	NM_006725.3:1280	Immune Response - Cell Type specific	T-cell	A	Cell Functions	Adaptive immune response, Basic cell functions, Cell Type specific, CD molecules	Tp120	59.0725	-0.507345	0.353293	-1.43605
CD63	12.4482	13.0894	12.4866	12.7287	12.9587	13.4603	11.9002	12.6157	12.7025	13.1634	13.0449	13.2465	12.4152	12.7596	12.7914	13.062	13.3773	12.2842	13.5299	13.3395	12.6011	12.7499	13.1326	12.5729	13.551	12.7489	13.4525	13.3688	13.0746	12.9106	14.1074	13.066	12.918	12.863	12.9153	CD63	CD63	CD63	NM_001780.4:350	Immune Response				CD molecules	MLA1, ME491, TSPAN30	8342.19	0.466258	0.264376	1.76362
CD68	9.35764	9.24151	8.79224	8.99865	8.61126	9.15339	8.40484	8.86345	8.22368	8.54705	8.43299	9.33695	7.45565	8.41001	7.54574	8.71674	8.77483	7.37249	9.8215	9.36098	7.43826	8.74321	8.46322	8.50768	8.96384	9.10778	9.10396	8.46783	9.16416	8.49146	8.53099	8.87147	8.40263	8.37141	8.26952	CD68	CD68	CD68	NM_001251.2:1140	Immune Response - Cell Type specific	Macrophages		Cell Functions	Basic cell functions, Cell Type specific, CD molecules	SCARD1, macrosialin, GP110, DKFZp686M18236, LAMP4	427.07	0.259407	0.307679	0.843109
CD7	5.84556	5.22799	4.99413	6.27237	5.93795	4.747	5.18423	6.46961	4.8173	5.45311	5.11952	5.48806	5.80845	4.48324	6.63317	5.87568	7.26732	4.40834	6.04498	5.32391	5.80577	5.88711	5.98077	5.65673	4.26428	4.32805	5.22764	5.86883	5.38811	5.71741	5.4389	5.24414	6.82703	5.2582	4.82347	CD7	CD7	CD7	NM_006137.6:440	Immune Response		A	Regulation, T-Cell Functions	Adaptive immune response, CD molecules, Regulators of T-cell activation, Regulators of Th1 and Th2 development	GP40, LEU-9, TP41, Tp40	54.203	0.503982	0.464308	1.08545
CD70	3.50305	4.34513	4.32239	4.69495	3.28877	3.71361	5.65071	3.54283	5.66527	3.73207	3.2086	4.50341	5.87244	5.93108	5.88143	4.11664	3.44245	6.17205	3.84896	4.71501	4.75787	3.32453	4.6859	3.66381	4.62566	5.38405	4.42356	3.14219	3.085	4.8294	4.31322	5.50455	4.09548	3.30634	3.94019	CD70	CD27L	CD70	NM_001252.2:190	Immune Response		A	Cytokines, TNF Superfamily, T-Cell Functions	Adaptive immune response, CD molecules, Cytokines and receptors, TNF superfamily members and their receptors	CD27LG, TNFSF7, CD27L	25.0353	-2.36835	0.435994	-5.43206
CD74	12.9563	13.234	12.4686	13.3734	12.5344	13.5871	13.6593	12.9333	12.6164	13.3972	13.6176	13.2052	12.4675	12.4888	12.5601	12.8319	13.0626	12.015	13.1202	13.19	13.1088	13.159	13.4573	13.2211	13.0417	13.0523	12.4764	13.0487	13.1874	12.933	11.9211	13.1632	12.3187	12.2537	13.7619	CD74	CD74	CD74	NM_001025159.1:964	Immune Response		A		Adaptive immune response, CD molecules	DHLAG	8630.65	0.604704	0.34285	1.76375
CD79A	7.85616	6.09862	8.41873	5.91835	5.96797	6.93752	5.81353	7.66471	6.62977	6.31916	6.75546	7.52722	6.59311	4.55897	7.59135	7.3817	8.04585	5.19754	7.53591	6.28108	7.28426	8.08464	6.92875	7.0129	5.61722	6.3676	6.67411	7.33291	5.16051	8.10762	7.49954	7.48433	4.78993	5.74924	6.92391	CD79A	CD79A	CD79A	NM_001783.3:695	Immune Response		A		Adaptive immune response, CD molecules	IGA, MB-1	144.64	0.623323	0.575185	1.08369
CD79B	7.0734	5.77925	7.09159	6.30342	6.17006	5.67473	7.10237	7.24825	6.97835	5.83269	5.94155	7.23422	7.13572	7.07464	7.69464	7.34028	8.06947	6.65957	7.36447	6.91439	8.48659	6.90219	7.15931	6.78962	5.11504	7.54783	6.1249	6.91325	6.10113	8.56051	7.5811	7.33616	6.72589	6.19553	7.12144	CD79B	CD79B	CD79B	NM_021602.2:24	Immune Response		A	B-Cell Functions	Adaptive immune response, B-cell activation, CD molecules	IGB, B29	147.296	-0.196598	0.467073	-0.420915
CD80	6.12426	4.90095	6.41875	5.89437	5.33965	4.51966	6.29775	5.24685	5.65328	4.97834	4.89595	5.61125	5.62306	6.91304	4.21678	5.8978	4.81447	5.61044	5.17378	5.34759	5.13803	4.20105	4.94742	3.85203	5.12784	5.81495	4.24053	4.39692	5.31732	4.7298	4.76303	5.45237	4.78935	4.23861	3.18332	CD80	CD28LG	CD80	NM_005191.3:1288	Immune Response		A	B-Cell Functions, Regulation, T-Cell Functions	Adaptive immune response, B-cell activation, CD molecules, Regulators of T-cell activation, T-cell differentiation	CD28LG, CD28LG1, B7.1, B7-1	39.2228	-1.26674	0.37658	-3.36379
CD81	13.0027	12.8981	12.064	12.7225	13.6983	13.392	11.6053	13.0289	12.225	12.6145	12.6974	12.626	11.9404	12.855	13.4482	11.9196	12.2438	11.755	12.0939	12.5161	12.33	12.6422	12.4845	12.3885	12.8451	12.4904	13.6219	12.8339	12.0368	12.5963	12.3573	12.6637	12.4677	13.4687	12.4138	CD81	CD81	CD81	NM_004356.3:735	Immune Response		A	Regulation	Adaptive immune response, CD molecules, Regulation of immune response	TAPA1, TAPA-1, TSPAN28	6640.12	0.235501	0.296292	0.794826
CD83	8.45188	9.63756	8.79956	9.01087	9.78884	10.0568	9.40002	8.3417	9.45274	9.24318	9.22654	9.11214	8.34228	8.52967	9.91803	10.3879	8.9357	9.41759	9.56968	9.25395	9.23683	7.53265	9.00185	8.0694	8.54028	9.17012	8.93872	8.99844	9.62367	9.44168	9.40645	8.89577	9.46719	10.0584	10.0921	CD83	CD83	CD83	NM_004233.3:1960	Immune Response		H		CD molecules, Humoral immune response	HB15, BL11	633.777	0.313963	0.367576	0.854145
CD84	7.65596	7.6456	7.46434	7.91138	7.5917	7.78062	7.76759	7.67445	7.60071	7.61166	7.88853	8.46443	7.41663	8.08803	6.84505	7.96935	7.70922	7.4952	8.38295	8.16215	7.75206	7.66154	7.79097	7.20862	7.45585	7.64746	7.69086	7.36614	7.70828	7.55163	7.29313	8.08608	6.95337	7.16513	7.3327	CD84	CD84	CD84	NM_001184879.1:28	Immune Response				CD molecules	SLAMF5, hCD84, mCD84	207.361	-0.0429517	0.251998	-0.170444
CD86	6.08175	6.01651	5.63907	5.84894	5.31028	5.43664	6.14049	5.38112	5.49246	4.73311	5.09892	5.30986	6.18747	6.70688	4.41791	5.55656	4.72774	6.0657	5.8533	5.40869	5.31724	5.62828	5.21193	4.92047	5.10113	5.55634	5.63226	4.89533	5.48952	5.65051	4.64832	5.91338	5.01371	4.58335	4.99821	CD86	CD28LG2	CD86	NM_175862.3:1265	Immune Response		A	B-Cell Functions, Regulation, T-Cell Functions	Adaptive immune response, CD molecules, Defense response to virus, Regulators of T-cell activation, Th1 & Th2 differentiation, T-cell differentiation	CD28LG2, B7.2, B7-2	45.0157	-0.997843	0.242037	-4.12268
CD8A	6.95807	7.44136	6.77542	8.1563	6.89009	6.66124	6.74044	7.05265	7.05576	7.02307	7.56678	7.45656	7.07652	7.17329	7.45382	7.93349	8.17055	6.90567	7.77445	6.55588	6.59621	7.38212	7.25034	7.27578	6.01042	6.84243	7.32587	6.8287	7.43735	7.94315	6.00958	7.59355	6.26693	6.11143	5.89558	CD8A	CD8	CD8A	NM_001768.5:1320	Immune Response - Cell Type specific	CD8 T-cell	A	Antigen Processing, Pathogen Defense, T-Cell Functions	Adaptive immune response, Antigen processing and presentation, Cell Type specific, CD molecules, Defense response to virus, T-cell activation, T-cell differentiation	CD8	147.345	0.0473576	0.366319	0.12928
CD8B	5.22235	5.37147	5.40924	6.90791	5.38232	5.56398	6.32175	4.56233	6.18767	5.47178	5.98301	5.37412	6.45662	6.8253	6.02002	5.21449	6.04731	5.95812	4.6761	4.82795	5.54065	5.08043	5.70866	5.61988	4.08577	5.75756	5.4897	5.58926	5.79941	6.72538	4.34112	6.20492	3.95948	5.03176	3.83043	CD8B	CD8B	CD8B	NM_004931.3:440	Immune Response - Cell Type specific	CD8 T-cell	A	Regulation, T-Cell Functions	Adaptive immune response, Cell Type specific, CD molecules, Regulation of immune response, T-cell activation	CD8B1	50.5849	-0.717419	0.365316	-1.96383
CD9	11.5401	11.541	11.1896	10.4546	11.4758	11.521	10.6364	11.7141	9.72706	11.5319	11.1709	11.7821	10.1759	10.9609	10.3098	11.2794	9.45767	10.5367	12.0902	11.6503	10.8979	10.4068	9.98317	10.7908	11.2821	10.2776	10.1059	11.2787	10.586	10.7482	11.7495	11.1156	10.822	11.8363	11.3751	CD9	CD9	CD9	NM_001769.2:405	Immune Response				CD molecules	MIC3, BA2, P24, TSPAN29, MRP-1	2266.81	0.247058	0.405676	0.609003
CD96	5.83267	6.22383	5.98442	6.96158	6.25638	6.23826	5.94301	6.66263	6.23249	6.99169	6.82652	6.74581	6.50372	5.33195	7.31297	7.10593	7.22974	5.52287	7.07469	5.67885	6.76557	6.81877	6.84709	6.07752	5.36905	5.88945	6.32917	6.65617	6.0567	6.83951	6.16742	6.98648	5.26059	4.82742	5.35037	CD96	CD96	CD96	NM_005816.4:1355	Immune Response			Regulation	CD molecules, Regulation of immune response	TACTILE	91.0162	0.423759	0.445279	0.951672
CD97	7.77062	8.21101	8.05506	7.75332	7.85824	8.49301	7.27519	7.74409	7.7623	7.80543	7.81279	8.22566	7.35682	7.49123	7.71461	7.64815	7.56469	7.78512	7.8781	7.40804	7.49822	7.58178	7.76733	7.50548	7.07266	8.19196	8.26215	7.29178	7.22924	7.74728	7.78513	7.66135	7.66018	7.82128	7.00886	CD97	CD97	CD97	NM_078481.2:1370	Immune Response		F		CD molecules, Inflammatory response	TM7LN1	215.923	-0.0839591	0.248908	-0.337309
CD99	11.0294	11.4257	10.6618	11.6421	11.9305	10.9446	11.0817	10.7367	11.5126	11.7769	11.5401	11.5749	11.9434	11.9856	12.6318	11.2367	11.7638	10.6073	11.3757	11.9552	11.9245	11.7698	11.0482	11.5859	11.566	11.3822	12.0351	11.6633	11.2629	11.795	11.8358	11.104	12.2081	12.8648	11.6464	CD99	CD99	CD99	NM_002414.3:625	Immune Response				CD molecules	MIC2	3240.85	0.273429	0.291013	0.939577
CDH1	11.6672	10.6211	11.5659	11.1205	11.123	10.5898	9.23022	11.701	8.0306	11.273	10.5278	11.3408	9.68025	10.8642	9.36998	10.342	11.3513	9.68912	11.6947	12.2142	9.95527	10.0072	9.82593	10.5818	10.285	10.2762	9.51171	10.9895	10.4586	10.163	12.1343	11.2961	10.2443	12.2939	11.6972	CDH1	CD324	CDH1	NM_004360.2:535	Immune Response			Regulation	CD molecules, Regulation of immune response	UVO, uvomorulin, CD324	2146.36	0.499257	0.593556	0.841129
CDH5	6.3983	7.66319	6.40072	6.47686	6.21819	7.55471	6.37903	6.38814	7.25811	7.14491	6.96919	6.24367	7.17602	7.18287	5.95476	6.26062	6.35518	7.27516	7.43031	7.39343	6.70462	7.96096	7.29633	7.5845	7.47594	6.93642	8.79915	7.36372	7.55542	7.19795	6.8713	6.56632	6.69811	7.23376	7.34976	CDH5	CD144	CD144	NM_001795.3:3405	Immune Response				CD molecules	7B4, CD144	141.265	0.359535	0.346035	1.03901
CDK1	9.61759	7.45442	9.79821	8.02689	9.28537	8.36172	7.4837	8.80795	5.8841	7.43154	8.68679	9.21539	6.5144	7.67215	9.37384	7.84303	7.24754	5.74904	8.80242	8.46565	8.93392	5.76164	8.66269	7.39157	7.59321	7.78759	6.26766	7.30347	6.57645	6.82326	8.46704	7.69936	9.13072	10.0242	6.42788	CDK1		CDC2	NM_001786.4:178	Immune Response		I		Innate immune response	CDC2, CDC28A	332.307	0.110303	0.535781	0.205873
CDKN1A	8.0411	10.4889	8.1317	8.19556	8.60688	10.1557	8.72788	7.81161	9.56549	9.41984	9.03542	9.36244	8.53021	8.24439	8.37773	9.95973	9.16534	9.32898	8.75546	8.91866	9.33664	7.95963	9.75141	8.13637	9.26089	9.05496	7.98714	9.24997	9.5085	8.70449	10.1834	8.20444	9.01685	8.44791	9.48507	CDKN1A		P21	NM_000389.2:1975	Immune Response			Cell Cycle, Regulation, Senescence	Cell cycle checkpoint and cell cycle arrest, Regulation of cell cycle, Senescence pathway, Senescence initiators interferon related	CDKN1, P21, CIP1, WAF1, SDI1, CAP20, p21CIP1, p21Cip1/Waf1	556.164	0.0752582	0.419264	0.179501
CEACAM1	7.91314	6.56454	7.86681	6.77145	9.72488	8.31851	6.76015	9.5173	6.64741	7.91494	6.45382	7.20144	5.63283	6.0479	6.4079	7.06823	7.03143	7.04104	7.59473	7.08686	7.31161	6.33952	8.07106	7.5272	7.82421	8.96259	5.52913	7.0933	7.88536	8.20657	7.30518	5.25679	6.07686	7.53659	8.40466	CEACAM1	CD66a	CEACAM1	NM_001712.3:2455	Immune Response			Adhesion	Adhesion, CD molecules	BGP, BGP1, CD66a	205.762	1.12618	0.529678	2.12616
CEACAM6	8.86787	6.02786	3.77718	7.3858	4.34472	10.3587	5.81642	5.60494	7.59007	8.8802	3.46645	11.551	4.77668	7.36671	3.07991	6.5831	12.7326	8.90021	7.13571	8.83293	5.57427	4.44679	8.80118	6.53244	8.98699	6.34252	4.89031	10.976	9.15077	8.15589	13.1316	9.8293	3.43587	4.09034	8.61258	CEACAM6	CD66c	CEACAM6	NM_002483.4:1217	Immune Response			Adhesion	Adhesion, CD molecules	NCA, CD66c	952.097	1.63684	1.23866	1.32146
CEACAM8	2.77989	2.54119	3.56242	4.30386	3.46979	2.64787	5.20735	3.20708	4.94848	3.3792	2.91571	3.03434	5.47123	5.64912	3.50481	4.25895	4.19552	5.26336	2.63226	4.21587	4.28543	2.54622	4.27702	4.08776	2.47313	4.27148	2.95001	2.82982	3.57469	3.96153	4.22365	4.30386	3.2788	2.82793	3.34667	CEACAM8	CD66b	CD66b	NM_001816.3:825	Immune Response			Adhesion, Chemokines	Adhesion, CD molecules, Chemokines and receptors	CGM6, CD66b	16.1842	-2.20804	0.446908	-4.94069
CEBPB	10.2996	10.4593	10.3859	9.77529	10.7601	9.84989	8.97151	11.1632	8.80689	9.78484	9.82663	9.38489	8.62071	8.69652	10.7615	9.9609	9.47551	9.52342	10.751	8.94683	9.22292	9.49155	8.68066	9.32427	9.84004	8.93582	10.2585	9.41982	9.72295	8.805	9.89651	9.59863	10.8718	10.3466	9.27435	CEBPB		C/EBP-beta	NM_005194.2:1420	Immune Response				Acute-phase response	TCF5, LAP, CRP2, NFIL6, IL6DBP, C/EBP-beta	943.116	0.192235	0.338452	0.567983
CFB	8.52003	9.7853	8.97748	8.68615	12.2303	11.9602	9.50932	8.48305	9.14438	9.7188	9.98363	8.78654	7.09606	7.13345	7.39382	8.61213	6.47485	9.9808	10.4812	11.1845	6.84799	8.58033	10.4094	8.38915	10.5467	7.82914	7.81871	9.44105	10.15	7.59713	7.76276	10.4713	6.30639	5.77955	10.5954	CFB		CFB	NM_001710.5:2029	Immune Response		I		Innate immune response	BFD, BF, H2-Bf	880.19	0.404152	0.763367	0.529433
CFD	7.548	10.7117	6.74542	8.25493	7.36373	9.32243	7.52341	8.22858	10.0012	8.25532	8.99928	8.54067	8.33875	5.95636	8.0102	9.39678	10.773	9.39275	9.96809	9.46721	7.79385	8.91106	8.45054	10.1901	9.16783	9.62614	11.8239	9.33479	10.2715	8.65223	9.76623	7.97006	9.04423	8.73378	10.6741	CFD		CFD	NM_001928.2:859	Immune Response		I		Innate immune response	DF, PFD, ADN	710.075	0.670125	0.626235	1.07008
CFI	7.9792	7.99363	6.15937	7.33188	6.87152	7.40238	6.97917	7.43085	7.82059	7.56415	7.20019	6.80751	7.42322	7.05629	6.45047	7.09921	7.69401	7.49125	6.90257	6.82629	6.92598	7.82414	6.99882	7.98332	6.98867	6.67834	6.72016	7.5603	7.18095	7.95471	7.53138	6.43696	7.72153	7.25333	7.45699	CFI		C3b-INA	NM_000204.3:1780	Immune Response		I		Innate immune response	IF, FI, C3b-INA, KAF	159.86	0.24551	0.313401	0.783373
CFP	4.69126	5.878	4.82552	4.96971	4.97889	3.92093	5.28965	4.333	5.64832	3.85806	4.42125	4.40836	5.59969	6.69039	5.15591	4.96124	4.83532	5.80606	5.45963	5.15028	5.34846	4.67602	4.61038	5.03832	3.88214	5.33865	5.45174	5.04001	4.86507	6.4347	4.39082	5.55662	4.93029	5.07106	4.94834	CFP		CFP	NM_002621.2:380	Immune Response		I		Innate immune response	PFC	36.1818	-1.25698	0.350416	-3.58712
CHIT1	4.5418	6.52236	5.57596	4.91739	7.36834	5.08326	6.10135	5.0691	6.95333	4.78222	4.89193	7.12287	6.24543	7.0628	4.8786	6.06162	5.88489	6.4561	5.27546	7.62273	5.07136	3.57299	5.11231	5.69341	5.04279	6.08985	7.22501	6.20454	5.53617	4.51373	5.19099	6.63207	4.99392	4.49196	6.02792	CHIT1		CHIT1	NM_003465.2:410	Immune Response - Cell Type specific	Macrophages		Cell Functions	Basic cell functions, Cell Type specific	CHIT, CHI3	64.0319	-1.11169	0.524323	-2.12023
CHUK	8.06274	8.25958	8.75638	8.42238	8.26163	8.67393	8.35929	8.30191	8.12743	8.45994	8.65376	8.27895	8.05852	8.06129	8.96369	9.56513	8.39378	8.0184	9.02787	8.81488	8.83548	8.22479	8.76062	8.08709	8.52976	8.26644	8.05182	8.22845	8.57375	8.22842	9.17946	8.21819	9.06455	8.49669	8.41089	CHUK		IKK-alpha	NM_001278.3:860	Immune Response		I		Innate immune response	TCF16, IKK1, IKK-alpha, IkBKA, NFKBIKA, IKKA	373.636	0.258388	0.284494	0.908236
CKLF	9.74813	8.63072	9.11142	9.17261	8.33622	9.09156	8.36182	9.57146	8.46257	8.91086	8.93758	9.01957	8.67425	8.16301	8.71497	9.12843	9.87004	8.01115	9.1372	9.69938	8.47758	9.03566	9.1094	8.84779	9.65463	9.36085	8.91342	9.13007	8.96761	8.97292	10.1879	8.73223	9.09001	8.95615	8.82138	CKLF		C32	NM_181640.2:275	Immune Response		F	Chemokines	Chemokines and receptors, Inflammatory response	CKLF1, UCK-1, CKLF3, CKLF4, HSPC224, C32	541.512	0.571079	0.251768	2.26827
CLEC4A	6.62131	6.55268	6.82013	7.50136	6.74034	6.76118	7.55623	6.39085	7.19512	7.25371	6.59444	7.04077	7.02377	7.36225	6.9837	6.80056	7.13841	6.865	7.08014	7.13734	6.90841	6.87713	6.53236	6.89098	6.71893	7.20091	6.64101	6.8582	7.44507	7.03405	6.23585	7.05295	7.2787	6.64027	7.15889	CLEC4A		DCIR	NM_194448.2:388	Immune Response		I		Innate immune response	CLECSF6, DCIR, DDB27	124.794	0.0447667	0.205795	0.217531
CLEC4C	5.01303	4.34493	4.23009	4.66854	4.42516	3.80055	3.71481	4.19513	3.08436	3.24698	4.65967	3.79976	4.25525	1.02403	4.06565	5.03449	5.68884	3.17503	5.78145	3.36959	4.21133	4.4731	3.99803	4.64721	3.4299	3.85558	3.0937	5.1176	3.87754	4.99858	4.94929	5.41613	4.54676	3.80545	3.37281	CLEC4C	CD303	CLEC4C	NM_203503.1:570	Immune Response		I		CD molecules, Innate immune response	CLECSF11, CLECSF7, HECL, DLEC, BDCA2, CD303	20.6803	0.0855429	0.536279	0.159512
CLEC5A	5.13376	5.79028	7.57074	4.30976	6.87698	6.16383	5.34429	6.56836	4.65802	4.96444	6.10287	5.86423	4.98182	5.29179	5.1707	5.40744	4.3589	6.81865	5.33283	5.47966	5.47617	5.10164	4.62271	3.62987	7.9915	4.60779	4.90259	4.81567	5.3576	4.09212	4.84704	5.10613	5.91268	6.79252	6.09548	CLEC5A		MDL-1	NM_013252.2:615	Immune Response		I		Innate immune response	CLECSF5, MDL-1	56.3916	-0.148642	0.546438	-0.272019
CLEC6A	3.05104	2.94325	5.1054	4.1423	4.65505	3.62016	5.43098	3.37684	4.83149	3.60526	3.08932	4.90169	5.37279	6.09609	4.01144	3.8368	4.38888	5.54109	2.53974	4.03313	4.1002	3.18473	4.46075	3.4102	3.11216	5.35196	4.08306	3.04149	4.19921	4.30324	2.80039	4.34533	4.06612	3.99199	4.38059	CLEC6A		dectin-2	NM_001007033.1:342	Immune Response		I		Innate immune response	CLECSF10, dectin-2	19.8695	-1.73319	0.458194	-3.78265
CLEC7A	6.46453	6.26022	6.80319	6.56065	6.08638	6.28937	7.10566	6.20296	6.35062	6.98021	6.51265	6.70247	6.64604	7.3689	5.70264	6.08124	5.78297	7.28871	5.76164	5.88212	6.28732	6.82684	6.24952	6.18544	7.09116	6.58352	6.26767	6.24332	6.27651	5.86102	5.45064	6.47894	5.74517	5.24676	6.7496	CLEC7A		dectin-1	NM_197954.2:55	Immune Response		I		Innate immune response	CLECSF12, dectin-1, hDectin-1	85.5158	-0.233537	0.252144	-0.926205
CLU	3.51988	3.55214	2.98486	4.69831	2.8397	3.8139	5.34278	4.0926	5.31004	3.38234	3.98825	4.31022	5.25134	6.45791	3.8174	2.91293	2.35525	5.11382	3.41095	3.89075	4.32044	4.1034	3.23802	3.90722	3.6728	5.37726	4.57181	4.06104	3.98132	3.99599	4.2381	3.6966	5.98229	3.3563	5.00648	CLU		CLU	NM_001831.2:2340	Immune Response		I		Innate immune response	CLI, APOJ, SGP-2, SP-40, TRPM-2, KUB1, CLU1, CLU2	22.1872	-1.32836	0.537701	-2.47045
CMA1	4.49257	6.45054	3.85722	3.84751	4.28986	5.72459	4.08299	5.01485	5.90429	6.31748	5.3203	4.63705	4.87437	2.91401	5.13227	4.55852	6.17465	5.46876	5.78604	4.10642	6.00506	6.78367	4.75967	6.65109	4.98549	4.59019	5.45207	7.8491	6.33227	6.04987	6.47418	4.80594	5.66611	3.88882	5.81694	CMA1		CMA1	NM_001836.2:561	Immune Response - Cell Type specific	Mast cell	F	Regulation	Cell Type specific, Regulation of inflammatory response		50.074	1.57874	0.531408	2.97085
CMKLR1	7.61496	7.51419	7.57864	7.35101	7.3893	7.76364	7.29717	7.03869	7.66654	8.34124	6.68752	8.02729	7.40217	7.70029	6.16684	6.6955	6.92915	7.87843	8.33544	7.45916	7.08389	7.46952	7.50697	7.4153	7.35056	8.12376	8.48305	7.30307	7.25933	7.04319	7.5728	7.61385	6.58502	6.87903	7.70913	CMKLR1		CMKLR1	NM_004072.1:770	Immune Response			Chemokines	Chemokines and receptors	RVER1	182.561	0.0546422	0.282893	0.193155
COL3A1	12.9206	14.7014	14.0572	15.5273	13.8334	13.5996	14.0762	14.3743	14.8333	15.0767	16.1478	14.6033	15.5231	14.6481	14.1945	14.8364	15.6545	14.5373	13.6769	14.6963	14.5019	15.6832	14.9798	13.5423	15.5807	14.4228	14.2818	15.7091	14.3735	14.5011	14.3909	14.9272	14.4794	13.9374	14.7394	COL3A1		COL3A1	NM_000090.3:180	Immune Response			Regulation	Negative regulation of immune response	EDS4A	28179.6	0.67245	0.339584	1.98022
COLEC12	5.53634	7.4367	6.25989	7.49943	6.16083	8.13616	6.20478	6.49063	6.67014	6.50081	7.54949	7.2005	7.13723	7.19831	6.05491	6.06137	7.17436	6.71988	6.27203	6.30008	6.49956	7.76647	5.48212	7.05677	7.31613	7.11156	7.73072	7.17273	6.62137	7.16003	6.17874	6.5035	6.97127	6.51767	7.24323	COLEC12		COLEC12	NM_130386.2:900	Immune Response		I		Innate immune response	SRCL, CL-P1, SCARA4	120.86	0.34699	0.36173	0.959252
CR1	7.63417	7.35624	6.89005	5.78568	6.37287	5.4134	7.50846	6.5352	7.41773	5.99386	5.44083	6.80608	7.0015	8.21162	5.70706	6.36223	6.67399	7.77959	7.58731	6.3502	7.39607	6.17902	5.21737	5.88067	5.14803	7.35566	7.02111	6.32517	6.94159	7.44327	7.4489	7.01119	6.23161	6.61613	6.15191	CR1	CD35	CD35	NM_000651.4:1695	Immune Response		I		CD molecules, Innate immune response	CD35, KN	114.675	-1.22617	0.343609	-3.56851
CR2	4.98679	4.38609	3.99045	4.44793	4.90534	5.26947	4.649	4.86873	4.83823	5.01294	4.82235	5.31039	5.18311	3.72325	6.1845	5.30803	5.66826	4.40285	5.09011	5.20171	5.94861	4.98457	4.95987	4.86182	5.02674	5.27435	4.43562	5.49328	4.8143	6.10026	5.63325	5.42037	6.01495	5.41871	5.51235	CR2	CD21	CD21	NM_001006658.1:485	Immune Response - Cell Type specific	B-cell	I	B-cell Functions	B-cell activation, Cell Type specific, CD molecules, Innate immune response	CD21	36.9502	0.5019	0.363531	1.38062
CREB1	8.67801	8.63987	8.70031	8.91504	8.77253	9.63591	8.73067	8.72195	8.40093	8.85559	8.93807	8.85433	8.7862	7.91321	8.9292	9.15595	9.0475	8.42495	9.63435	8.31534	9.00249	8.95229	9.11679	8.98616	9.2275	8.34589	8.71321	9.02442	9.5691	9.01954	8.89896	8.69998	9.25359	9.18419	9.30475	CREB1		CREB1	NM_004379.3:4855	Immune Response		I		Innate immune response		493.958	0.593153	0.243053	2.44042
CREB5	6.33089	7.79898	6.6414	6.23919	6.35989	6.28738	6.73027	6.68415	6.8271	6.67172	6.34136	5.73584	7.23002	7.30363	8.44553	6.02727	6.50562	7.23016	5.36273	7.02782	7.23937	6.73393	6.54557	7.00676	6.79902	7.2715	7.30894	6.31159	6.19042	6.86844	6.41823	6.14845	7.07082	6.77632	6.64106	CREB5		CREB5	NM_182898.2:1885	Immune Response		F		Complement pathway, Inflammatory response	H_GS165L15.1, CRE-BPA	114.042	-0.635165	0.345803	-1.83678
CREBBP	5.79385	5.64509	5.43682	5.95628	5.79259	6.56011	6.10449	5.25577	5.57175	5.71551	5.76402	5.79046	6.00506	6.0079	5.74041	5.53238	5.70244	6.14393	5.28035	5.85552	5.78279	6.37261	5.69579	5.97676	6.11825	6.43611	5.58763	5.72489	6.07959	5.74342	6.08988	5.7712	6.62191	4.7322	5.9317	CREBBP		CBP	NM_004380.2:8855	Immune Response		I		Innate immune response	RSTS, RTS, CBP, KAT3A	59.5058	-0.0278971	0.29073	-0.0959553
CRP	2.42985	2.40386	3.05954	4.22066	3.318	2.25127	5.34271	2.93194	5.50775	2.64631	2.36923	2.78866	4.92627	6.11861	3.02145	2.66306	2.89857	5.56491	1.65748	3.13515	4.47608	2.63581	3.02736	3.47742	3.0487	5.19856	3.56098	1.63088	2.92625	2.1817	5.02782	4.46788	-1.062	3.20165	4.77581	CRP		CRP	NM_000567.2:1521	Immune Response		F;H;I	Transporter Functions	Acute-phase response, Humoral immune response, Inflammatory response, Innate immune response, Receptors involved in phagocytosis	PTX1	17.0017	-2.63217	0.60021	-4.38541
CT45A1	4.12008	3.48557	4.24264	4.93798	6.53719	2.79266	7.28977	3.80408	8.30532	3.15755	3.09153	3.20346	8.3785	8.59095	3.56267	3.25987	10.2748	8.56754	2.10658	3.65862	6.18784	2.67151	3.82496	4.34706	4.42031	6.28806	4.12927	2.00224	5.18369	5.56592	4.04294	7.08823	5.36497	3.19657	5.15142	CT45A1		CT45A1	NM_001017417.1:866	CT Antigen					CT45-1, CT45.1	186.602	-4.95736	0.809368	-6.12498
CTAG1B	4.03237	3.67527	3.44013	3.90027	4.38036	4.04933	3.62538	8.74993	2.79358	3.29072	3.57481	3.02698	2.96249	2.42847	3.63037	3.04735	2.79726	3.35458	3.97049	4.05312	3.29851	4.11503	3.59578	4.57335	3.36646	3.72335	3.41378	4.47505	3.63058	7.23693	4.06769	3.41365	4.88167	10.3712	3.10635	CTAG1B		CTAG1B	NM_001327.2:285	CT Antigen					CTAG, CTAG1, NY-ESO-1, LAGE2B, LAGE2A, ESO1, CT6.1	64.2952	0.578073	0.683992	0.845146
CTAGE1	3.6102	3.53511	2.71604	4.26394	3.46266	3.4672	5.48591	3.86268	5.52734	3.76382	2.91842	3.8323	5.84296	6.2702	3.95421	4.38128	4.22236	6.12443	3.09025	4.30499	5.11203	3.55136	4.18217	3.6915	3.18479	5.55221	4.52416	3.29122	4.23782	4.86776	5.17222	4.57724	5.16808	4.56379	4.67641	CTAGE1		CTAGE1	NM_172241.2:3365	CT Antigen					cTAGE-1, cTAGE-2, CTAGE, CT21.1, CT21.2	24.841	-2.02825	0.470519	-4.31066
CTCFL	3.9312	3.52868	2.92982	4.78901	3.81939	3.56057	5.82797	3.21647	4.94141	3.21669	3.05884	3.17553	5.75147	6.49856	3.87403	4.33429	3.912	5.97102	2.57186	3.99319	4.77504	3.74544	4.18272	4.95832	1.64537	5.30219	4.63787	3.0403	3.9173	4.72052	3.89235	5.22162	4.97212	4.10578	3.71611	CTCFL		CTCFL	NM_001269042.1:1100	CT Antigen					dJ579F20.2, BORIS, CT27	23.4452	-2.44494	0.469663	-5.20573
CTLA4	6.39798	6.3425	6.7843	6.86366	7.16316	5.33672	7.32908	6.80203	6.51196	6.25278	6.3857	7.41238	6.74266	7.61737	8.07628	7.11507	6.64113	6.77208	5.9682	6.65158	7.05395	6.53888	7.59022	4.15831	5.13469	6.75419	6.48651	5.81604	5.37682	6.60133	5.75316	6.56255	5.71477	4.4719	5.69193	CTLA4	CD152	CD152	NM_005214.3:405	Immune Response - Cell Type specific / Checkpoint	Th1 cell	A	B-Cell Functions, T-Cell Functions	Adaptive immune response, B-cell receptor signaling pathway, Cell Type specific, CD molecules, T-cell receptor signaling pathway	CELIAC3, IDDM12, CD152, CD, GSE, CD28, ICOS	99.3519	-0.748607	0.442392	-1.69218
CTSG	5.0317	7.58055	4.67833	4.94013	5.67319	6.17939	6.16421	5.34891	7.30936	7.79439	6.28462	4.55496	6.61255	6.34545	5.21501	5.36543	6.53631	7.18382	6.09689	5.66213	7.04317	6.95695	5.47048	6.79856	5.67319	5.87539	6.49774	7.37937	7.07168	7.11305	7.23027	5.82306	5.58083	5.05123	6.73836	CTSG		CTSG	NM_001911.2:160	Immune Response - Cell Type specific	Mast cell		Regulation, Pathogen Defense	Cell Type specific, Defense response to fungus, Positive regulation of immune response	CG	87.5156	0.396917	0.446572	0.888807
CTSH	10.0363	9.10584	9.09259	9.39816	9.42057	10.4039	7.8728	9.77445	8.22446	9.49236	9.23751	9.51114	8.06495	8.49037	9.0771	9.09354	9.23371	8.07842	9.89699	9.36539	8.55934	9.34362	8.89301	8.90418	9.48059	8.36713	9.49398	9.51278	8.53076	9.22177	9.02883	9.49892	8.90271	8.91608	9.07355	CTSH		CTSH	NM_004390.3:344	Immune Response		A		Adaptive immune response	CPSB, ACC-4, ACC-5	591.965	0.643638	0.307154	2.09549
CTSL	9.18077	9.38876	8.55454	7.8588	8.89811	8.4702	6.91047	9.09647	8.02174	7.96477	8.60969	8.25422	7.18835	7.53929	7.56944	7.63455	8.2058	8.01066	9.0461	8.59207	7.48588	8.4004	7.6719	7.36557	8.22119	8.0292	9.21033	8.28348	7.98564	7.89192	8.19654	7.86362	7.85112	8.22662	6.94028	CTSL		CTSL	NM_001912.4:1072	Immune Response		A		Adaptive immune response	CTSL1, FLJ31037	307.236	0.103866	0.360896	0.287801
CTSS	10.7707	9.66214	10.075	9.56296	9.79578	10.3686	8.76332	10.4732	8.94774	9.34714	9.15397	10.2521	8.50697	8.91084	9.96344	8.95962	9.03374	8.37033	9.72027	9.32629	8.84773	9.334	8.98941	8.91411	9.26456	9.31198	9.71237	9.12136	8.6047	9.19414	8.47187	9.53557	8.25682	8.58749	9.10458	CTSS		CTSS	NM_004079.3:685	Immune Response		A		Adaptive immune response		696.829	0.151365	0.371658	0.407268
CTSW	5.40136	5.26062	5.78427	6.39221	5.79116	5.24351	5.79958	6.10695	6.26779	5.82448	5.23343	5.95203	5.95815	6.95298	6.19327	5.78807	6.22791	6.08609	6.04257	4.7862	6.44545	5.79305	5.90803	5.76121	4.75664	6.05106	5.22224	5.75115	5.81966	6.72846	3.46714	5.70551	5.53578	3.33286	5.56192	CTSW		CTSW	NM_001335.3:1075	Immune Response			Transporter Functions	CD molecules, Phagocytosis		56.5741	-0.227918	0.36192	-0.629746
CX3CL1	10.5571	8.46329	8.62393	7.52592	8.51598	6.89946	6.53981	10.607	6.88981	8.1784	8.16211	6.06814	8.05572	7.81902	8.44551	6.47758	6.48096	7.31398	6.27641	6.30395	6.30525	8.98836	7.11943	9.74201	7.06309	7.033	7.98932	7.67565	6.21108	8.73972	7.45983	6.66264	6.70414	8.85172	7.2177	CX3CL1		CX3CL1	NM_002996.3:140	Immune Response		A	Chemokines, T-Cell Functions	Adaptive immune response, Leukocyte activation, Chemokines and receptors, Th1 orientation	SCYD1, NTN, C3Xkine, ABCD-3, CXC3C, CXC3, fractalkine, neurotactin	298.412	0.390771	0.622863	0.62738
CX3CR1	5.5459	6.27537	5.26434	7.31181	5.6077	8.37641	8.11587	5.53391	7.70002	7.87585	7.22968	5.58869	7.01748	7.05248	6.4188	7.63617	6.08795	7.56558	5.68855	6.38205	6.48107	7.62166	6.31437	7.58569	7.54067	6.63273	6.33605	7.00439	7.31224	8.17528	7.05478	6.78954	5.81902	6.19648	8.65599	CX3CR1		CX3CR1	NM_001337.3:1040	Immune Response		A	Chemokines, Microglial Functions	Adaptive immune response, Chemokines and receptors, Microglial cell activation	GPR13, CMKBRL1, CMKDR1, V28, CCRL1	138.889	0.46308	0.441792	1.04819
CXCL1	7.80334	7.86969	8.4016	6.49067	7.76653	4.70298	6.27992	6.52876	6.9334	5.91328	6.52583	5.57986	7.14798	8.24144	8.54699	6.9087	8.13795	7.06507	6.47943	5.26189	6.65894	6.80737	5.52576	7.2574	5.84608	6.08357	5.61312	7.52975	7.26902	7.43306	9.55296	5.35433	9.15848	7.61352	6.9724	CXCL1		CXCL1	NM_001511.1:742	Immune Response		F	Chemokines, Regulation	Chemokines and receptors, Regulation of inflammatory response	MGSA, GRO1, FSP, SCYB1, GROa, MGSA-a, NAP-3	168.673	-0.250637	0.51353	-0.488066
CXCL10	8.48726	6.48056	9.9273	8.02941	10.3335	6.73597	6.96497	8.08179	5.66153	6.87823	7.5495	8.24776	6.22186	8.69113	8.50312	7.02813	6.71649	5.74142	7.38861	6.28599	4.77784	6.1188	7.61655	4.44394	6.35431	6.54211	8.06528	5.02522	5.79536	6.62315	5.21352	6.78227	5.42424	5.47886	4.23459	CXCL10		CXCL10	NM_001565.1:40	Immune Response		A;F;I	Chemokines, Cytokines, Pathogen Defense, Regulation, T-Cell Functions	Adaptive immune response, Chemokines and receptors, Cytokines and receptors, Defense response to virus, Innate immune response, Regulation of inflammatory response, Th1 orientation	INP10, SCYB10, IFI10, IP-10, crg-2, mob-1, C7, gIP-10	196.049	-0.65525	0.730736	-0.8967
CXCL11	8.49872	6.12006	8.70791	9.45964	9.51927	6.58496	7.46039	7.99091	6.14398	6.87215	7.42307	8.07627	7.07034	9.20979	7.79459	7.1014	6.98556	6.25315	5.70273	6.07867	5.00669	5.93764	7.61924	5.16432	5.52231	6.97546	7.55355	6.10132	5.78942	6.34082	5.89845	6.87306	4.98322	6.30837	5.1575	CXCL11		CXCL11	NM_005409.4:282	Immune Response		A	Chemokines, T-Cell Functions	Adaptive immune response, Chemokines and receptors, Th1 orientation	SCYB9B, SCYB11, H174, b-R1, I-TAC, IP-9	194.356	-0.769711	0.734103	-1.0485
CXCL12	8.60763	10.8931	9.44831	9.07506	8.74322	9.38147	8.57407	9.05419	9.64731	10.2905	10.2307	8.35521	9.8467	8.51093	9.1205	8.84693	9.52239	9.52757	9.36856	8.71011	9.59299	11.0453	9.33499	10.462	10.0129	10.3415	10.7234	10.377	9.38651	10.1957	9.72295	8.66781	8.48391	9.29438	9.71597	CXCL12		CXCL12	NM_000609.5:210	Immune Response			Chemokines	Chemokines and receptors	SDF1A, SDF1B, SDF1, SCYB12, SDF-1a, SDF-1b, PBSF, TLSF-a, TLSF-b, TPAR1	834.352	0.686142	0.423863	1.61878
CXCL13	6.6947	3.61376	6.51516	9.26777	7.89253	4.5276	6.19678	7.83462	4.80045	5.1374	5.48613	7.61729	4.95992	4.63984	7.86678	6.54687	7.87503	2.97605	6.59983	4.82139	5.99965	6.32445	7.7457	9.53555	3.8677	8.70829	5.87866	7.39709	5.32635	7.21807	5.69053	6.84369	4.32856	5.83291	4.31494	CXCL13		CXCL13	NM_006419.2:210	Immune Response - Cell Type specific	TFH	A;F;H	Chemokines	Adaptive immune response, Cell Type specific, Chronic inflammatory response, Humoral immune response, Chemokines and receptors	SCYB13, BLC, BCA-1, BLR1L, ANGIE, ANGIE2	168.477	0.355948	0.807274	0.440927
CXCL14	8.56864	11.6007	9.24834	11.8871	8.7997	10.9547	11.404	9.94121	11.8025	11.0182	12.8747	10.6772	10.6836	10.5578	11.4892	10.0839	10.4307	10.67	10.9354	10.685	10.1853	12.6338	14.2796	10.9992	11.0409	10.0181	12.0723	13.2259	11.0461	11.8081	10.8317	10.9959	9.07191	9.00054	12.6943	CXCL14		CXCL14	NM_004887.4:1125	Immune Response		A;F	Chemokines	Adaptive immune response, Chemokines and receptors, Inflammatory response	SCYB14, BRAK, NJAC, bolekine, Kec, MIP-2g, BMAC, KS1	3039.24	1.47876	0.619989	2.38514
CXCL16	10.4079	8.68776	9.41691	7.69848	9.4518	8.43583	7.99048	9.79497	7.24037	8.39279	8.33888	8.07519	7.27665	6.91389	8.52873	8.03924	7.79533	8.09107	8.15672	8.1255	8.00288	8.27382	7.33908	8.74787	8.89833	8.70178	7.70578	8.40522	8.18581	8.2831	7.82908	7.83129	9.15973	9.88653	8.21388	CXCL16		CXCL16	NM_001100812.1:850	Immune Response		A	Chemokines	Adaptive immune response, Chemokines and receptors	SR-PSOX, CXCLG16, SRPSOX	383.165	0.455093	0.391407	1.16271
CXCL2	6.82012	9.43581	6.62943	6.20012	7.03956	7.58363	6.89538	8.23738	7.3831	8.01125	8.72238	5.66088	7.56933	7.50956	5.9799	8.48586	7.13185	8.30629	7.33152	6.42056	7.15664	7.20665	7.27084	9.18674	6.89297	6.89003	7.45623	7.48946	7.91394	8.17787	7.53184	5.98012	8.37027	6.4591	8.3166	CXCL2		CXCL2	NM_002089.3:854	Immune Response		F	Chemokines, Regulation	Regulation of inflammatory response, Chemokines and receptors	GRO2, SCYB2, GROb, MIP-2a, MGSA-b, CINC-2a	208.011	0.0757183	0.523136	0.144739
CXCL3	4.0518	7.80948	6.50829	4.33352	5.85074	3.92995	6.08589	5.9087	6.13585	5.1285	5.78573	5.1698	5.8609	8.1425	5.2768	5.64258	4.81656	6.39516	5.09032	3.92238	5.62999	5.47623	4.37646	5.80822	4.67418	5.51403	5.04386	4.25629	5.95585	5.55514	4.01966	5.00088	7.46073	5.12857	4.7298	CXCL3		CXCL3	NM_002090.2:540	Immune Response		F	Chemokines, Regulation	Chemokines and receptors, Regulation of inflammatory response	GRO3, SCYB3, GROg, MIP-2b, CINC-2b	57.0443	-1.64911	0.497329	-3.31593
CXCL5	3.70187	3.65937	7.35481	4.2337	6.02939	2.46204	4.89007	5.96954	4.68145	2.61916	3.91535	3.88271	5.13607	7.04465	6.03237	3.39614	2.04494	4.71598	2.78772	3.89613	3.43872	3.44255	3.03336	3.69973	0.957708	3.80196	2.4976	2.77588	2.25034	4.57563	4.50278	3.70564	3.84125	5.01861	4.05207	CXCL5		CXCL5	NM_002994.3:250	Immune Response - Cell Type specific	Macrophages		Chemokines	Cell Type specific, Chemokines and receptors	SCYB5, ENA-78	26.8444	-2.37418	0.698635	-3.39832
CXCL6	4.85478	5.32143	6.23694	5.19234	5.36368	3.27927	5.92033	4.41462	5.38694	4.1502	4.19284	2.97427	5.5869	7.97737	8.92616	4.10884	5.56641	5.85766	2.87784	3.73462	5.79645	3.87994	3.57872	5.28697	3.64698	4.925	3.2356	3.69276	5.27646	4.6611	5.39291	4.33053	5.30762	2.88574	4.9674	CXCL6		CXCL6	NM_002993.3:539	Immune Response		F	Chemokines, Regulation	Chemokines and receptors, Regulation of inflammatory response	SCYB6, GCP-2, CKA-3	53.579	-2.14399	0.713793	-3.00366
CXCL9	9.00432	8.04055	8.43696	10.9403	8.19208	7.84019	8.92315	10.197	8.18281	9.03632	9.54575	11.2992	9.14646	9.30575	8.55132	10.3749	11.0433	6.6986	9.90067	8.22831	7.54861	8.60003	10.6797	7.74697	6.65787	8.07512	8.73032	8.37236	9.48141	9.41899	8.12657	9.06653	6.95952	6.61562	6.35878	CXCL9		MIG	NM_002416.1:1975	Immune Response		A;F	Chemokines, Regulation, T-Cell Functions	Adaptive immune response, Chemokines and receptors, Regulation of inflammatory response, Th1 orientation	CMK, MIG, SCYB9, Humig, crg-10	738.056	0.575484	0.744632	0.772843
CXCR1	4.71686	4.59225	4.19966	5.65	5.09773	5.01613	6.37578	4.94379	5.93989	4.78221	5.03647	4.92407	6.24548	6.46126	6.21569	5.04004	4.9625	6.20474	4.27178	5.58722	6.05381	5.17411	5.47948	6.23415	5.09056	6.10767	5.3707	5.93078	5.57844	5.26994	6.05137	5.65422	7.17562	5.01783	6.35877	CXCR1	CD181	IL8RA	NM_000634.2:1950	Immune Response		F	Chemokines, Regulation	CD molecules, Chemokines and receptors, Regulation of inflammatory response	CMKAR1, IL8RA, CKR-1, CDw128a, CD181	50.1554	-0.457641	0.41031	-1.11535
CXCR2	3.59144	4.66048	3.8952	4.21852	4.08745	3.87237	6.02631	3.28109	5.45467	4.11544	3.80469	3.38046	6.04516	6.38676	3.66485	5.34942	4.1359	6.76489	3.27578	4.22657	5.35328	3.60562	3.85963	4.04763	4.39129	5.09556	3.51672	3.67037	5.72467	4.00398	5.11018	5.06438	5.59786	4.16597	4.16127	CXCR2	CD182	IL8RB	NM_001557.2:2055	Immune Response		F	Chemokines, Regulation	CD molecules, Chemokines and receptors, Regulation of inflammatory response	IL8RB, CMKAR2, CD182	27.9006	-1.68658	0.422954	-3.98762
CXCR3	6.07079	5.20236	6.48831	6.872	6.0104	5.13962	5.87787	6.35311	6.19425	5.73395	5.89843	6.94525	6.36698	7.35921	6.32822	6.25479	6.98437	6.26928	6.36858	5.62098	5.72961	6.27537	6.32874	5.7506	4.73481	6.45448	5.95252	6.11814	5.94474	6.84892	6.19151	6.78769	4.80791	3.69323	5.06771	CXCR3	CD183	CXCR3	NM_001504.1:80	Immune Response		A	Chemokines, T-Cell Functions	Adaptive immune response, CD molecules, Chemokines and receptors, T-cell polarization	GPR9, CKR-L2, CMKAR3, IP10-R, MigR, CD183	72.782	-0.416192	0.410813	-1.01309
CXCR4	9.64331	10.6108	10.0766	9.77607	10.5196	10.1299	9.92467	11.0673	9.41094	10.3055	10.4395	10.4141	9.57166	9.10455	11.9465	12.1178	11.1079	9.86346	10.2265	9.85203	10.7625	9.61706	10.6758	9.14781	9.75534	10.5427	9.61476	9.81413	11.0513	10.9498	10.3766	10.8504	10.3064	11.1082	10.4788	CXCR4	CD184	CXCR4	NM_003467.2:1335	Immune Response		A	Cell Cycle, Chemokines, Regulation, T-Cell Functions	Adaptive immune response, CD molecules, Chemokines and receptors, Co-Regulators of autophagy and apoptosis/cell cycle, T-cell polarization	LESTR, NPY3R, HM89, NPYY3R, D2S201E, fusin, HSY3RR, NPYR, CD184	1449.07	0.346931	0.372765	0.930698
CXCR5	4.73491	4.54551	4.57539	4.36506	4.34235	4.18885	5.57798	4.37554	5.44353	3.87131	3.58922	4.97255	5.81922	6.5947	4.77901	5.23971	5.48379	5.21821	5.13363	4.98805	6.72589	4.54936	5.22457	4.43621	3.47614	5.80502	4.9952	5.34889	4.83252	6.14666	5.99757	5.45133	4.63349	3.91964	4.8428	CXCR5	CD185	CXCR5	NM_001716.3:2618	Immune Response		A	Chemokines, B-Cell Functions	Adaptive immune response, B-cell activation, CD molecules, Chemokines and receptors	BLR1, MDR15, CD185	36.3079	-0.916738	0.45696	-2.00617
CXCR6	5.96394	5.76526	5.69591	6.34624	6.4439	4.85416	6.57764	5.86258	5.61611	5.90622	5.48043	6.18021	6.41471	7.00301	6.05454	5.52074	5.82021	6.13221	6.00673	5.33222	5.6878	5.66457	5.87577	5.66228	5.02653	5.75636	5.93867	5.36958	5.14642	5.49209	5.60141	6.7186	5.56073	4.23343	5.73189	CXCR6	CD186	CXCR6	NM_006564.1:95	Immune Response - Cell Type specific	Th2 cell		Chemokines	Cell Type specific, CD molecules, Chemokines and receptors	TYMSTR, STRL33, BONZO, CD186	57.8298	-0.81904	0.285549	-2.8683
CYBB	8.99378	8.62022	9.09769	9.04835	8.41332	8.97502	8.78338	8.40171	7.74268	8.35679	8.03268	8.95266	7.89058	8.29753	6.99171	9.38537	9.03759	7.67042	9.57356	8.39379	7.77283	8.71543	8.76193	8.54932	8.62266	8.78637	8.56016	8.1327	8.94476	8.73291	8.32951	8.98785	7.88952	8.49429	8.33239	CYBB		CYBB	NM_000397.3:2686	Immune Response		I		Innate immune response	CGD, GP91-PHOX, NOX2	395.297	0.141468	0.334235	0.423259
CYFIP2	7.08363	6.87518	7.60106	7.48014	6.0652	9.04293	7.71623	6.72378	6.86772	7.41497	7.55212	7.85519	6.93975	7.28465	8.10597	8.09259	6.93731	7.10526	6.69977	7.32222	8.24931	7.85032	8.07936	7.47873	7.40089	7.15745	7.29351	7.24301	7.07831	7.50673	6.67947	7.34071	6.46853	6.49579	6.64716	CYFIP2		CYFIP2	NM_001037332.2:4043	Immune Response		I		Innate immune response	PIR121	172.526	0.17016	0.341556	0.498191
CYLD	8.94541	8.98074	9.34217	9.44462	8.91877	9.03413	9.74384	9.10869	8.9343	9.31135	9.04235	9.37346	8.83894	8.92274	9.28391	9.23008	10.0627	8.83081	9.57172	9.78054	9.52702	9.48434	9.04559	9.18294	9.1702	8.77105	9.05335	9.26367	9.43234	9.30186	9.40166	9.14053	8.83822	10.1066	9.81223	CYLD		CYLD	NM_015247.1:2890	Immune Response		I		Innate immune response	CYLD1, KIAA0849, USPL2	634.699	0.399483	0.240019	1.66438
CSF1	7.35929	7.68636	7.31065	6.865	8.25549	7.96805	7.15385	7.25076	7.21038	7.39304	7.33429	6.88292	6.90508	6.84303	7.3408	6.9915	6.4069	8.02816	6.57626	7.41926	6.81122	7.5859	6.07439	7.72654	8.23571	6.99759	7.86629	7.45069	7.03942	6.90842	6.07904	6.78332	6.59935	6.5961	7.19244	CSF1		M-CSF	NM_000757.4:823	Immune Response		I		Innate immune response	M-CSF, MCSF, MGC31930	154.18	0.0947995	0.328355	0.288711
CSF1R	5.83939	6.33691	5.30049	6.47704	5.84661	6.45483	6.21841	5.53749	5.95806	5.70099	5.55402	5.68521	6.07105	6.35029	5.15005	6.31031	6.32643	5.87496	6.2251	5.95256	5.7741	6.34619	5.77929	6.34792	6.08373	6.37842	6.25332	5.62479	6.74464	6.13248	7.01347	5.91567	5.67342	6.59557	6.69169	CSF1R	CD115	CSF1R	NM_005211.2:3775	Immune Response		I		CD molecules, Innate immune response	FMS, C-FMS, CSFR, CD115	69.6175	0.163568	0.280798	0.582511
CSF2	3.84767	2.46942	3.46214	3.30087	3.305	1.70457	4.90657	2.44604	3.48856	2.30699	2.78448	3.47956	4.03495	5.19584	3.40441	3.00953	3.22197	4.7891	3.06336	4.35012	3.59354	2.02573	3.04076	-1.35555	2.07342	3.67242	2.25236	3.3754	3.76304	3.41895	3.40626	3.78284	4.42967	2.08138	3.96103	CSF2		GM-CSF	NM_000758.2:475	Immune Response - Cell Type specific	Th1 cell		Cytokines, Macrophage Functions, Regulation	Cell Type specific, Cytokines and receptors, Positive regulation of macrophages	GM-CSF, GMCSF	11.068	-1.5067	0.480628	-3.13485
CSF2RB	8.50838	8.39913	8.9543	8.10301	8.54959	8.2214	7.97313	7.86047	8.39443	7.97352	7.9083	8.63121	8.40229	7.77062	8.11294	8.55523	8.91766	8.58499	8.87281	7.98435	8.34178	8.56012	8.21163	8.30202	7.58128	7.83884	7.54079	8.72152	8.92247	8.84146	8.09388	8.35887	7.66118	8.15393	8.50067	CSF2RB	CD131	CSF2RB	NM_000395.2:3300	Immune Response		A	Chemokines	CD molecules, Chemokines and receptors, Adaptive immune response	IL3RB, IL5RB, CD131	330.524	0.33185	0.303384	1.09383
CSF3	3.19032	3.60895	3.40983	4.14746	3.80377	2.99327	5.03981	2.74436	4.11378	3.50726	2.92631	3.55558	3.83578	5.0937	2.53339	3.23177	2.19839	4.70071	2.78356	1.7046	4.80341	2.31958	3.24163	2.25643	2.96536	4.29173	1.58315	2.94737	4.16758	2.921	3.47177	4.06137	2.353	3.19373	-1.2508	CSF3		G-CSF	NM_000759.3:851	Immune Response			Cell Functions	Basic cell functions	GCSF, G-CSF, C17orf33, MGC45931	11.3295	-1.61719	0.440994	-3.66716
CSF3R	7.66304	7.39823	6.56348	7.21313	7.47757	7.95602	8.41081	6.96192	7.96443	7.72224	8.11046	7.09899	6.13074	6.27225	6.07096	7.13619	6.74778	7.72414	6.52276	7.53486	6.20584	7.90119	6.77028	6.70337	7.4281	7.1997	6.24508	6.86874	7.95902	6.22317	6.365	8.2857	8.0233	6.58649	7.51809	CSF3R	CD114	CSF3R	NM_156038.2:90	Immune Response - Cell Type specific	Neutrophils		Cytokines	Cell Type specific, CD molecules, Cytokines and receptors	CD114, GCSFR	160.567	0.20792	0.386424	0.538062
DDX43	5.37134	2.56946	5.2501	4.56099	3.68496	3.01449	5.37755	5.52711	5.48059	6.18915	4.54499	3.55721	5.63644	6.52144	3.76898	2.36264	2.91749	5.6138	3.84039	4.50469	3.7802	4.57691	4.52841	4.65994	3.81576	4.73509	5.28188	4.30607	3.65183	4.46728	3.58235	5.33715	6.51659	4.67886	2.84802	DDX43		HAGE	NM_018665.2:1255	CT Antigen					HAGE, DKFZp434H2114, CT13	29.6785	-0.963789	0.575182	-1.67562
DDX58	10.2596	8.04888	9.03708	9.18103	10.4391	8.24282	8.93089	8.21447	7.40833	7.76993	8.19851	7.26188	7.79077	7.43148	8.24166	8.49315	7.41019	7.56966	9.10615	8.3776	7.74137	8.1157	9.30833	7.7555	8.27731	7.33019	7.59939	8.09602	8.62848	7.58421	6.99355	7.64231	8.36146	8.68573	7.42259	DDX58		RIG-I	NM_014314.3:2130	Immune Response		I		Innate immune response	RIG-I, FLJ13599, DKFZp434J1111	352.11	0.157774	0.475744	0.331637
DEFB1	5.7074	3.8308	2.78781	4.7676	4.24354	3.11564	5.20027	6.1823	5.14379	4.29536	3.62056	3.88941	5.2213	6.88087	3.91764	3.50682	3.66765	5.92227	3.63333	3.83165	3.78215	3.72955	3.85587	5.2715	3.74435	5.43098	4.90031	4.71521	3.36787	6.24575	5.31127	4.90019	4.42451	3.52143	4.60684	DEFB1		DEFB1	NM_005218.3:40	Immune Response		I		Innate immune response	HBD-1, DEFB-1, DEFB101, HBD1, BD1, MGC51822	28.2071	-1.56747	0.542795	-2.88778
DMBT1	5.06884	5.17332	3.64631	4.79364	4.62238	4.66639	3.86474	4.33145	3.72819	4.91171	4.91111	4.43287	4.96706	3.60359	5.58186	5.54145	5.46801	3.70031	4.66161	5.5073	4.80449	5.28106	4.29449	5.4354	4.07947	3.94512	4.33422	4.98789	4.72731	4.75041	5.94132	3.78403	5.60034	5.14075	5.15285	DMBT1		DMBT1	NM_007329.2:3712	Immune Response		I		Innate immune response	GP340, muclin	28.4304	0.773971	0.390142	1.98382
DOCK9	9.51559	8.78232	8.50371	8.21814	9.10358	10.493	8.23657	8.90166	8.48543	9.48014	8.69622	9.02982	8.75698	7.18137	8.70358	8.91087	9.0424	8.80659	8.95198	8.96077	9.05543	9.28426	8.4027	9.55517	9.05664	7.85254	9.15788	9.29625	8.89734	8.64754	9.13023	8.5846	9.38822	9.40831	8.93329	DOCK9		DOCK9	NM_001130048.1:1020	Immune Response - Cell Type specific	Tcm		Cell Functions	Basic cell functions, Cell Type specific	KIAA1058, ZIZ1	513.045	0.694934	0.297759	2.33388
DPP4	5.46671	6.20895	5.0627	5.78982	4.80297	5.3199	5.65751	6.37819	5.13881	5.77919	6.55319	5.6301	6.26488	5.21943	4.76661	6.03694	7.42134	5.33427	5.73005	5.43587	5.84359	6.62748	5.97174	6.02069	5.55209	5.49672	6.57432	6.97321	6.07604	6.22335	5.76263	5.66393	7.79598	5.24942	5.24985	DPP4	CD26	CD26	NM_001935.3:2700	Immune Response			Regulation, T-Cell Functions	CD molecules, Regulators of T-cell activation	CD26, ADCP2, DPPIV	66.2426	0.614923	0.437362	1.40598
DUSP4	8.1502	9.42065	6.91654	9.25606	7.14138	12.136	8.59298	6.73022	10.0683	9.14437	10.063	12.0633	9.2143	7.90599	6.55342	9.59291	9.93377	10.1227	10.106	9.93416	7.65714	9.36273	9.47196	8.15201	11.7642	8.24971	8.85407	10.1716	11.5977	8.00777	10.5707	9.44555	9.61141	6.93822	10.2041	DUSP4		DUSP4	NM_057158.2:3115	Immune Response		I		Innate immune response	HVH2, MKP-2, TYP	1073.87	0.912275	0.591983	1.54105
DUSP6	7.91399	9.21056	7.79367	8.39453	8.32513	10.2723	8.03328	8.10978	8.66649	10.06	8.61013	8.58576	8.64128	7.58138	10.1285	8.4194	8.14634	8.82056	8.30396	8.23062	7.99371	8.84813	8.37832	9.36636	9.47612	8.92817	9.91632	9.3603	9.50094	8.5082	11.1404	7.99212	8.44083	8.40865	8.6923	DUSP6		DUSP6	NM_001946.2:1535	Immune Response		I		Innate immune response	MKP-3, PYST1	526.308	0.82893	0.478523	1.73227
EBI3	4.63737	4.41277	4.04701	5.14428	4.71985	4.98741	5.10335	4.26761	4.11573	4.58441	4.1709	4.91239	3.62924	3.17241	4.11954	4.91874	4.98568	3.19365	5.19026	4.70796	4.40512	4.34886	4.90537	5.17401	4.36798	4.648	3.88267	4.513	4.35233	4.44314	3.57586	4.55497	4.51803	4.09599	5.09	EBI3		EBI3	NM_005755.2:485	Immune Response - Cell Type specific	aDC	H	Cytokines	Cell Type specific, Cytokines and receptors, Humoral immune response		23.6228	0.509892	0.41226	1.23682
ECSIT	6.83186	6.98026	7.54292	7.24047	6.1576	8.1406	6.80805	6.49085	7.47876	7.43248	7.30968	6.84334	6.86748	6.51148	6.65509	7.00447	6.87177	6.76388	7.18222	7.34882	6.38913	7.17374	7.51326	7.43567	7.45086	7.11403	7.61324	7.28204	6.62035	7.10523	6.88058	6.79767	7.13266	6.4252	7.42477	ECSIT		ECSIT	NM_001142464.2:1318	Immune Response		I		Innate immune response	SITPEC	140.366	0.456482	0.263568	1.73193
EGR1	8.14907	11.0619	8.03934	8.19088	8.44716	11.0033	9.62586	8.5109	10.3709	11.6108	10.3401	8.32342	9.85129	8.35886	7.71135	10.3586	9.37234	10.5948	9.00012	10.0905	9.70308	8.42305	9.86198	9.87297	10.018	9.16478	9.58771	10.6807	10.3414	10.0173	9.97826	8.32874	9.44175	9.50881	11.3897	EGR1		EGR1	NM_001964.2:1505	Immune Response			Senescence, T-Cell Functions	T-cell differentiation, Senescence initiators interferon related	TIS8, G0S30, NGFI-A, KROX-24, ZIF-268, AT225, ZNF225	973.573	0.815026	0.496959	1.64003
EGR2	6.63917	8.44959	5.84765	7.98666	6.43852	7.6869	6.92069	7.03674	7.42084	8.96206	8.04602	7.07917	7.6753	6.86925	8.84938	8.37144	7.47273	7.74586	6.75063	6.57968	7.12391	7.11286	7.89056	7.55338	6.44922	6.71085	7.78646	7.74944	8.18986	7.128	7.55676	6.72835	7.10903	6.96542	8.2918	EGR2		EGR2	NM_000399.3:1891	Immune Response			Regulation	Transcriptional regulators	KROX20	195.553	0.59528	0.431248	1.38037
ELANE	3.82722	3.86528	3.58051	4.07238	4.50409	3.57205	4.07732	3.83904	3.59122	4.39676	3.23972	3.82025	4.9428	3.07158	3.97142	5.34419	4.62827	3.23692	3.98615	4.94346	4.229	4.49091	4.76286	4.02328	4.08865	4.15127	3.70174	4.59922	4.54772	3.69748	4.84751	3.45857	5.61755	4.3095	5.05375	ELANE		ELA2	NM_001972.2:195	Immune Response			Regulation	Positive regulation of immune response	ELA2, NE, HNE, HLE	19.0448	0.643712	0.394469	1.63184
ELK1	7.58939	7.81961	6.89311	8.24958	8.44794	7.45063	7.19964	7.7911	7.11371	7.368	7.56999	7.78487	7.42141	7.16253	8.46692	8.46935	8.20738	7.18238	9.96933	8.43968	7.87937	7.39253	7.9495	7.84748	7.72675	6.89808	7.77122	7.67941	8.64697	7.74256	8.40948	7.57769	8.69369	8.32461	8.06999	ELK1		ELK1	NM_005229.3:2350	Immune Response		I		Innate immune response		272.306	0.394817	0.437097	0.903272
ENG	8.84384	9.68651	8.8355	9.27248	9.2154	9.82717	8.48261	8.9109	8.93475	9.17536	8.93995	9.26742	9.12342	8.62494	8.77571	9.13068	9.0003	9.29618	9.60105	9.39641	9.09472	9.77645	9.20456	9.46162	9.52396	8.97116	9.80126	9.70726	9.35797	9.26545	8.93965	8.79642	8.87923	9.33339	9.1141	ENG	CD105	ENG	NM_001114753.1:1480	Immune Response				CD molecules	ORW1, ORW, END, HHT1, CD105	599.218	0.375704	0.216946	1.73178
ENTPD1	7.16281	8.02784	6.84429	8.49394	6.80092	7.93966	8.05686	7.32375	7.44102	7.93135	8.31678	7.97903	8.45399	7.84634	7.24149	8.10211	9.06121	7.86247	7.49806	7.98867	7.94428	8.78366	8.0068	9.06876	7.61017	7.87667	7.20969	8.60425	8.78154	8.26429	8.27515	8.25146	8.24815	7.40407	8.87479	ENTPD1	CD39	CD39	NM_001098175.1:8830	Immune Response		A		Adaptive immune response, CD molecules	CD39, NTPDase-1, ATPDase, SPG64	273.987	0.562737	0.304723	1.84671
EOMES	4.32707	3.50076	3.87397	4.75856	4.59873	3.69852	4.9188	4.24278	4.95895	4.57541	4.67187	5.05921	4.76436	5.34772	3.8006	4.14512	5.18182	4.83913	4.47974	4.0499	4.2332	4.76074	3.73925	3.82579	3.20582	3.94731	4.70801	4.18279	4.08139	4.8847	4.90669	5.73022	2.97514	4.53959	4.60512	EOMES		EOMES	NM_005442.2:1670	Immune Response			T-Cell Functions	CD8-positive, T-cell differentiation	TBR2	22.2088	-0.403393	0.351886	-1.14638
EP300	9.74246	9.77962	10.0373	9.60995	10.4361	10.0969	9.03834	10.0128	9.39881	9.99783	9.96045	9.94243	9.56184	8.7822	9.23693	9.88688	9.20288	9.28115	10.7816	9.69998	9.80657	10.0178	9.76993	10.3329	9.94034	9.67829	9.82211	10.0446	10.0002	9.42406	9.87737	9.89136	9.56208	10.5948	9.70349	EP300		p300	NM_001429.2:715	Immune Response		I		Innate immune response	p300, KAT3B	929.121	0.570104	0.244324	2.3334
EPCAM	11.3308	8.84271	10.5587	8.22535	10.4891	9.76759	7.91611	10.4078	7.37206	9.03161	9.30835	9.60562	8.32223	9.08817	11.0384	9.17683	9.64019	8.45015	9.95547	9.60453	9.29724	8.22339	9.96498	8.84927	9.78442	8.74256	8.03841	9.33985	8.55275	11.1437	11.2402	9.06362	10.4937	11.554	8.99676	EPCAM	CD326	EPCAM	NM_002354.1:415	Immune Response			Adhesion, Cell Functions	Adhesion, Basic cell functions, CD molecules	M4S1, MIC18, TACSTD1, Ly74, TROP1, GA733-2, EGP34, EGP40, EGP-2, KSA, CD326, Ep-CAM, HEA125, KS1/4, MK-1, MH99, MOC31, 323/A3, 17-1A, TACST-1, CO-17A, ESA	953.751	0.312418	0.471336	0.662835
ETS1	8.9089	9.26552	8.80443	8.7836	9.42665	8.9468	7.92116	9.20805	8.55482	8.78609	8.96044	8.51432	8.9801	8.43662	8.46171	8.92544	8.44046	8.59511	9.70442	8.52405	8.98159	9.62869	8.77239	8.72638	8.89803	8.39972	9.59603	9.36854	8.87414	9.06381	8.16051	8.57719	8.51854	8.59556	8.3154	ETS1		ETS-1	NM_005238.3:4625	Immune Response			Senescence	Senescence pathway	EWSR2, FLJ10768, ETS-1	470.027	0.422114	0.255272	1.65358
EWSR1	10.4323	10.2234	10.6199	10.3879	10.3587	10.4636	9.53215	10.4752	9.80954	10.8261	10.4211	10.0748	10.3618	9.56822	11.292	9.61899	9.55792	9.74076	10.5372	10.3107	10.5022	10.4089	10.0568	10.8154	10.6598	9.82549	10.1661	10.4236	9.75332	9.95449	10.0531	10.1631	10.3034	11.3007	10.3908	EWSR1		EWS	NM_013986.3:452	Immune Response - Cell Type specific	Tem		Cell Functions	Basic cell functions, Cell Type specific	EWS	1302.36	0.476557	0.258617	1.84271
F12	5.85614	5.41452	7.22737	6.65601	8.40262	6.46707	5.14774	5.69461	6.0197	6.33651	7.3204	5.85494	5.3843	5.85208	5.22384	5.75585	6.05634	5.33288	7.67606	6.15469	6.4253	4.90933	7.66821	5.65894	6.57487	6.64166	4.94199	5.62664	5.5463	5.1768	6.81381	4.69802	7.69715	5.85286	4.59675	F12		F12	NM_000505.3:1862	Immune Response		I		Innate immune response		91.4492	0.540096	0.60842	0.887703
F13A1	9.3558	10.7508	8.74985	8.55665	8.64862	9.59229	9.52574	9.60093	10.1597	10.3324	9.76125	10.0516	9.78921	9.42395	9.16609	10.4141	10.7104	9.35457	10.3131	9.04277	10.4284	9.84136	9.68811	9.77068	10.2418	10.1322	10.713	10.1443	10.4157	10.31	9.63934	9.91373	9.45899	8.50706	10.1045	F13A1		F13A1	NM_000129.3:3196	Immune Response - Cell Type specific	iDC		Cell Functions	Basic cell functions, Cell Type specific	F13A	973.106	0.336583	0.392191	0.858212
F2RL1	7.16588	5.30971	5.6439	5.37688	4.97266	4.64	5.22982	5.50643	5.56738	5.87859	4.40964	5.17081	6.03465	6.05278	6.75862	5.72153	4.88759	5.67976	3.93346	5.79033	5.52865	5.82098	5.56146	5.50691	5.84485	5.2274	5.67496	5.6108	5.70802	4.54408	5.53295	5.56598	5.11215	6.1608	4.66189	F2RL1		PAR2	NM_005242.3:940	Immune Response			T-Cell Functions	T-cell activation	GPR11, PAR2	48.1104	-0.147676	0.38565	-0.382927
FADD	6.77195	6.78812	6.00926	7.48678	6.36829	9.5689	6.51244	7.41108	6.60414	6.56261	6.60661	6.73046	6.76227	6.85753	6.85555	7.22143	6.69868	6.2873	6.97317	6.92824	7.19157	6.55469	6.48	7.66462	7.12642	6.5801	6.11147	6.80388	7.48291	7.07971	7.38123	6.94247	7.4709	6.37749	7.5848	FADD		FADD	NM_003824.2:1560	Immune Response		I		Innate immune response	MORT1, GIG3	144.425	0.244227	0.430935	0.566738
FAS	4.71163	5.34223	4.70317	6.58045	5.47182	4.29927	5.72825	5.25791	6.01278	4.97146	5.86365	4.97635	5.98712	5.91894	5.17967	4.91644	5.37226	5.69077	4.99531	5.11011	5.4234	6.19981	5.11494	5.08126	5.287	5.65861	4.79754	5.86179	5.45132	5.82832	4.16647	5.82102	5.84438	5.59246	5.07254	FAS	CD95	FAS	NM_000043.3:90	Immune Response			B-Cell Functions, Regulation, TNF Superfamily, Transporter Functions, T-Cell Functions	B-cell activation, CD molecules, Co-Regulators of autophagy and apoptosis/cell cycle, Receptors involved in phagocytosis, T-cell regulators, TNF superfamily members and their receptors	FAS1, APT1, TNFRSF6, CD95, APO-1	43.48	-0.0328737	0.258971	-0.12694
FCER1A	5.41386	7.66156	4.77803	4.90291	5.97075	7.07013	5.09746	5.48452	6.99377	6.44847	6.58742	4.42955	7.12491	5.01731	5.71838	6.71248	6.14891	6.78712	5.92579	6.16107	7.20139	7.4004	6.60677	6.87492	4.80763	4.6262	5.00575	7.47936	5.55483	7.59672	6.1662	6.31925	5.92689	3.94181	7.31208	FCER1A		FCER1A	NM_002001.2:114	Immune Response		F		Inflammatory response	FCE1A	84.2014	0.345845	0.519011	0.666353
FCER1G	9.86738	9.54928	9.71549	8.96896	9.98211	9.26914	8.67028	9.26688	8.7412	9.26446	8.77761	9.57641	8.02443	8.7038	8.914	9.11247	9.29798	8.85796	9.4281	9.51549	8.62778	8.75387	9.02	9.05502	9.81475	9.36946	9.12861	9.24785	9.10789	8.69338	8.93402	9.18955	8.84964	9.54657	9.1603	FCER1G		FCER1G	NM_004106.1:36	Immune Response			Regulation	Positive regulation of immune response		592.81	0.239875	0.269031	0.891627
FCER2	3.64506	4.32154	3.11973	3.86895	2.98747	4.23508	3.97523	4.05523	4.08684	4.34761	3.78377	3.97457	4.13359	3.45199	5.48027	4.1702	5.72082	3.05035	5.10884	4.55321	6.31924	4.79276	4.55799	3.04418	3.4463	3.48223	4.6848	4.35579	3.63384	4.93152	4.47337	3.85959	5.21507	4.00512	3.70127	FCER2	CD23	CD23	NM_002002.4:420	Immune Response		A;F		Adaptive immune response, CD molecules, Inflammatory response	CD23A, FCE2, CLEC4J, CD23	21.6855	0.431969	0.501336	0.861635
FCGR1A	5.37272	4.1393	4.62693	5.53695	4.69179	4.2537	6.3901	4.32916	5.96561	4.99226	4.76602	5.22852	5.88851	6.61519	3.52285	4.51657	4.03495	5.30474	4.94552	4.6946	4.32455	4.44901	4.88448	4.48875	5.24111	5.19499	3.51518	4.00377	5.02692	4.8826	4.47602	5.30985	5.81617	4.97202	5.98874	FCGR1A	CD64	CD64	NM_000566.3:1545	Immune Response		I		CD molecules, Innate immune response	CD64, CD64A	33.8523	-0.905567	0.382445	-2.36783
FCGR2A	9.4919	9.57287	9.15782	8.63678	9.41771	9.38248	8.72572	9.21922	8.79967	9.50543	9.23706	8.91995	8.25287	8.84942	8.18836	8.89862	8.93781	9.21992	8.44424	9.09872	8.67003	8.87296	8.20504	8.63182	9.83658	9.12035	8.7366	8.71045	8.82155	8.17694	8.8879	9.03192	8.54925	8.76718	8.87249	FCGR2A	CD32	CD32	NM_021642.3:60	Immune Response			Transporter Functions	CD molecules, Receptors involved in phagocytosis	FCG2, FCGR2A1, FCGR2, CD32, CD32A, IGFR2, CDw32	499.87	0.103095	0.271084	0.380306
FCGR2B	7.54222	8.31122	8.26266	6.85338	7.9348	8.19191	7.60359	8.225	7.6536	7.07548	7.7354	8.06487	6.97249	7.54511	6.8385	7.25927	7.77366	7.42908	7.77055	7.88834	7.12817	7.53235	6.90043	7.10521	7.32418	7.36541	7.93924	7.03022	7.33162	7.53959	7.27961	7.91727	7.54884	7.74171	7.31071	FCGR2B	CD32	CD32	NM_001002273.1:870	Immune Response			Regulation	CD molecules, Regulation of immune response	FCG2, FCGR2, CD32, CD32B	195.633	-0.239342	0.293558	-0.815314
FCGR3A	10.5934	8.75046	9.28189	10.3713	9.11423	9.71253	10.008	9.26246	8.51015	9.29285	8.87992	9.85396	8.22419	9.12711	7.97093	9.98922	11.6706	8.33913	8.8241	9.46724	8.85704	8.94887	9.04114	8.8438	10.0936	9.81302	8.12276	7.88117	10.3518	7.71246	9.40522	9.4148	9.53633	8.97886	9.44466	FCGR3A	CD16	CD16	NM_000569.6:1644	Immune Response			Regulation	CD molecules, Regulation of immune response	FCGR3, FCG3, CD16, CD16a	726.528	0.339783	0.437943	0.775861
FEZ1	5.77155	6.78687	6.3023	6.58549	5.7053	6.02793	6.77765	5.97944	6.94521	6.87066	6.53782	5.83702	7.3066	7.60991	7.03745	5.98483	6.29278	7.09239	6.00835	6.68854	6.93436	6.55043	6.09926	6.46462	7.0189	6.70657	7.38481	6.56779	5.8536	6.84503	6.43536	6.31162	6.78318	6.73337	6.85411	FEZ1		FEZ1	NM_005103.4:426	Immune Response - Cell Type specific	Tgd		Cell Functions	Basic cell functions, Cell Type specific		98.6224	-0.40729	0.289034	-1.40914
FLT3	4.39857	4.93546	4.538	5.71275	3.8842	4.88205	6.23826	4.79334	5.91951	5.87577	5.61527	4.75158	6.7769	6.06721	4.13346	4.97555	5.75646	6.25132	4.54898	4.47801	5.39831	5.30135	5.16184	5.25584	7.99643	6.36658	4.45779	6.34238	5.86778	6.15424	5.22865	5.86391	4.36408	2.69304	6.38102	FLT3	CD135	FLT3	NM_004119.1:580	Immune Response				CD molecules	STK1, FLK2, CD135	50.8393	-0.160315	0.477032	-0.336068
FLT3LG	6.50226	7.48668	6.84044	8.01915	6.76099	8.21576	7.8759	6.56255	7.61329	8.25215	7.79789	7.03328	7.67969	7.50167	7.85341	7.07886	7.57714	7.40712	7.05614	7.55697	7.86131	8.05306	7.53892	7.98895	7.52705	7.24872	7.5239	7.48076	7.25157	7.92398	6.87837	7.35096	6.43504	6.73431	7.525	FLT3LG		FLT3LG	NM_001459.3:360	Immune Response - Cell Type specific	CD8 T-cell		Cytokines	Cell Type specific, Cytokines and receptors		181.823	0.311894	0.287514	1.08479
FN1	11.8477	12.3985	11.8767	13.3524	12.4201	11.7593	12.1548	13.4911	12.8882	13.0077	14.3796	13.4323	13.1931	13.0362	12.8931	12.2403	13.233	11.1189	11.7747	13.3117	12.5781	13.6752	12.4276	11.3891	14.2776	12.9531	12.0377	13.1978	12.1569	12.5104	13.2897	12.9356	12.9512	12.7632	12.2225	FN1		FN1	NM_212482.1:1776	Immune Response			Senescence	Senescence pathway	MSF, CIG, LETS, GFND2, FINC	7679.32	0.765954	0.417373	1.83518
FOS	11.303	14.4567	10.8585	11.4603	11.5138	14.7656	12.8153	11.7102	13.6389	14.1697	12.9874	11.8693	13.2525	10.1048	10.6185	14.3133	13.1118	14.2525	13.9147	12.9667	12.6855	11.2276	13.258	13.403	13.4296	12.1785	13.7378	14.3985	14.3256	13.624	13.6644	11.4163	11.8147	11.6657	15.0298	FOS		c-fos	NM_005252.2:1475	Immune Response		I		Innate immune response	c-fos, AP-1	10542.4	0.79126	0.626096	1.2638
FOXJ1	2.77233	8.7129	5.26891	4.74381	2.94864	8.27952	6.3993	3.33396	2.74425	4.64845	5.88106	9.05757	3.63141	6.91762	4.29544	4.47766	6.03198	4.18629	2.4078	7.06204	4.39755	4.60736	4.08284	5.03926	5.37641	3.31847	3.19212	4.66352	4.49991	3.97934	4.96069	5.01255	5.80851	7.04455	7.18342	FOXJ1		FOXJ1	NM_001454.3:815	Immune Response - Cell Type specific	NK CD56bright cell	H		Cell Type specific, Humoral immune response	FKHL13, HFH-4, HFH4	72.5367	-1.21796	0.806014	-1.51109
FOXP3	5.89884	5.46065	6.17975	6.74409	6.22001	4.71374	6.6024	5.87889	5.8961	5.65393	5.64084	6.07231	6.44451	7.50374	6.07084	5.82326	6.13422	6.11821	6.26712	6.34107	6.36854	5.15048	6.12784	4.89466	5.38224	5.97589	5.69167	5.21169	4.85677	6.10892	4.82496	6.25076	5.70642	4.84761	4.78382	FOXP3		FOXP3	NM_014009.3:1230	Immune Response - Cell Type specific	Treg	F	Cytokines, T-Cell Functions	Cell Type specific, Cytokines and receptors, T-cell mediated immunity, Chronic inflammatory response	IPEX, JM2, XPID, AIID, PIDX, DIETER, SCURFIN	61.0871	-1.17504	0.326376	-3.60027
FPR2	6.79202	4.48875	7.05897	4.05457	5.78453	3.6788	5.65063	5.18401	5.64492	4.05146	4.4235	4.63525	5.82371	6.85699	3.86766	4.43715	4.74899	6.15224	6.04412	3.96517	5.00466	3.42069	4.68279	3.13315	3.75856	5.28862	4.24973	3.44856	5.14101	4.5533	5.66349	5.10747	7.69362	5.47473	5.19734	FPR2		FPR2	NM_001462.3:1200	Immune Response - Cell Type specific	Neutrophils	F		Cell Type specific, Inflammatory response	FPRL1, LXA4R, HM63, FPRH2, FMLPX, FPR2A, FMLP-R-II, ALXR	43.3192	-1.66122	0.470964	-3.52728
FUT5	3.93453	2.73947	3.50164	4.02512	2.9887	2.34193	5.44077	4.03838	5.51255	2.61484	3.59592	3.04368	5.69757	6.20681	4.0961	2.91732	3.29256	5.86802	2.72907	3.07725	4.60882	2.66242	3.23833	4.53058	2.99222	5.21376	3.3307	2.97286	4.13085	4.36782	4.88298	4.78569	3.82672	4.06679	3.35142	FUT5		FUT5	NM_002034.2:1726	Immune Response - Cell Type specific	NK cell		Cell Functions	Basic cell functions, Cell Type specific	FUC-TV	20.1469	-2.44541	0.518684	-4.71464
FUT7	4.87853	4.08507	4.7556	5.62047	4.99639	3.84467	6.27633	4.63438	6.11147	4.11901	4.27686	5.28193	6.52806	6.90448	4.67072	5.27656	5.22316	6.35266	4.24257	4.70155	5.55331	4.21754	5.00099	4.35941	4.54441	6.06722	3.54283	4.1552	5.17638	5.52243	5.36247	5.55594	5.20264	4.14763	3.61668	FUT7		FUT7	NM_004479.3:1710	Immune Response			Leukocyte Functions	Leukocyte migration		37.2748	-1.89265	0.360016	-5.25712
FYN	9.61537	9.13897	8.68985	8.85103	9.30771	8.44254	7.81147	8.71225	8.60524	8.68672	8.76019	8.46839	8.95149	7.97482	10.2359	8.59268	9.25056	8.42001	8.89825	8.52299	9.16813	8.93724	9.24833	8.89483	8.42626	8.66377	9.39654	8.97851	8.66418	9.00981	8.8428	8.62014	8.75518	10.2562	8.61855	FYN		FYN	NM_002037.3:765	Immune Response			Transporter Functions	Phagyocytosis signal transduction	SYN, SLK, MGC45350	507.976	0.308091	0.296605	1.03872
GAGE1	5.1209	3.83938	3.80348	4.29256	3.44615	3.53326	6.68481	4.28761	6.36361	3.08596	3.02265	2.21623	6.39767	5.86044	5.92414	4.0138	4.6177	6.13493	2.997	4.71202	5.38923	2.49449	4.92545	5.66206	4.38102	5.98238	3.89796	2.48033	3.32903	5.21597	4.86959	6.61561	5.88496	3.72745	4.39299	GAGE1		GAGE1	NM_001040663.2:1642	CT Antigen					CT4.1	36.5617	-3.29759	0.614638	-5.36509
GATA3	6.21266	7.9129	5.07609	8.45426	5.43793	9.38838	8.16059	6.13089	8.01936	9.58304	8.42006	8.63826	7.20506	5.94048	2.56372	8.38712	8.19407	7.30987	8.52306	9.61917	5.46503	7.40299	7.92363	7.92416	9.23289	8.82254	5.32258	7.89253	9.81238	7.09367	6.72545	8.6339	7.21132	3.66503	9.29284	GATA3		GATA3	NM_001002295.1:2835	Immune Response - Cell Type specific	Th2 cell		Cell Functions	Basic cell functions, Cell Type specific	HDR	360.717	0.939773	0.721896	1.30181
GNLY	6.66366	6.04485	6.65082	7.64114	6.98753	4.88885	6.21303	6.65527	5.91029	5.16765	5.65722	6.48585	6.54599	6.77586	6.67597	6.21483	6.61242	5.96095	7.50497	5.38028	5.79756	6.31265	6.93558	6.53403	5.46924	6.15817	7.01173	6.05639	5.71662	6.255	5.26266	6.63233	4.91449	4.24123	4.6501	GNLY		GNLY	NM_006433.2:305	Immune Response - Cell Type specific	Cytotoxic cell	A	Cytotoxicity, Pathogen Defense	Adaptive immune response, Cell Type specific, Cytotoxicity, Defense response to bacterium, Defense response to fungus	LAG2, NKG5, LAG-2, D2S69E, TLA519	82.4866	-0.566346	0.465044	-1.21783
GPI	10.5221	9.98639	10.6471	10.4283	10.3847	10.701	9.13168	11.1371	9.49592	10.8883	10.1228	10.1389	9.44789	9.61256	10.9896	10.2548	10.2144	9.37006	11.3292	10.2104	10.1868	9.58794	10.4023	10.3834	10.4571	9.83002	10.8351	10.3664	9.88646	9.77528	10.3926	9.62445	12.0028	10.9932	10.2471	GPI		GPI	NM_000175.2:1695	Immune Response		H		Humoral immune response	AMF, NLK	1388.82	0.712086	0.317844	2.24037
GTF3C1	9.52755	9.89465	9.64084	10.3223	9.70975	10.9339	9.48387	9.52067	9.30402	10.1965	10.1143	10.1347	9.29172	9.56707	9.63809	10.6322	9.69435	9.00188	10.2081	10.3606	9.80356	9.6361	9.58114	10.7468	9.92938	9.67326	9.60252	9.65546	9.83955	9.47682	10.2583	9.50915	9.59792	10.2949	10.3059	GTF3C1		GTF3C1	NM_001520.3:2904	Immune Response - Cell Type specific	NK CD56dim cell		Cell Functions	Basic cell functions, Cell Type specific	TFIIIC220	1004.95	0.460209	0.329711	1.3958
GZMA	7.03192	6.75026	7.33268	7.29636	7.09012	6.42053	6.40127	6.75603	7.14192	6.71364	7.25657	7.40984	6.73768	7.56655	7.96497	6.98243	7.546	6.65025	7.09504	5.8648	6.67697	7.09984	7.15205	5.345	5.88262	6.91242	7.16503	6.66687	6.93611	7.2489	6.77068	7.77095	5.50589	5.45129	6.06161	GZMA		GZMA	NM_006144.2:155	Immune Response - Cell Type specific	Cytotoxic cell	A	Cell Functions, Cytotoxicity	Adaptive immune response, Basic cell functions, Cell Type specific, Cytotoxicity	HFSP, CTLA3	123.506	-0.110601	0.37759	-0.292912
GZMB	6.73564	6.36908	6.85547	5.8257	6.7998	3.4042	5.90061	6.12477	5.45378	4.0803	5.47268	6.69422	5.95852	6.57858	4.8466	5.68339	5.82011	6.27244	6.29367	4.81761	4.49915	5.04806	5.00955	5.4966	3.87883	6.0822	5.49673	4.49946	4.95772	5.25214	5.99502	6.08396	4.50283	5.23711	4.77752	GZMB		GZMB	NM_004131.3:540	Immune Response - Cell Type specific	NK CD56dim cell	A	Cell Functions, Cytotoxicity	Adaptive immune response, Basic cell functions, Cell Type specific, Cytotoxicity	CTLA1, CSPB, CCPI, CGL-1, CSP-B, CGL1, CTSGL1, HLP, SECT	52.5007	-1.27075	0.428585	-2.96498
GZMH	5.07251	5.40921	4.94075	5.46591	4.72011	4.8734	5.87425	4.83154	5.50699	4.96779	5.43828	6.0991	5.98593	6.28962	5.25424	5.1992	5.49294	6.00034	4.86684	4.94942	5.63362	5.24369	5.16709	5.83517	4.26764	5.74102	5.42373	4.78593	5.29003	5.9919	4.86243	5.20571	3.58293	4.57199	4.30768	GZMH		GZMH	NM_033423.3:705	Immune Response - Cell Type specific	Cytotoxic cell	A	Cell Functions, Cytotoxicity	Adaptive immune response, Basic cell functions, Cell Type specific, Cytotoxicity	CTSGL2, CGL-2, CCP-X, CTLA1, CSP-C	39.4594	-0.697188	0.289543	-2.40789
GZMK	7.25126	6.85984	7.29897	7.27476	6.35506	6.48295	6.85906	7.29022	7.24367	7.32969	7.67592	7.36004	7.15238	7.81778	7.98423	7.48297	7.83582	6.78363	7.25159	5.96845	7.16748	7.69316	7.50615	5.97459	5.63658	7.09392	7.84259	6.94914	6.80504	7.72552	7.48204	8.70931	4.76912	5.17314	6.63757	GZMK		GZMK	NM_002104.2:700	Immune Response		A;I	Cell Functions, Cytotoxicity	Adaptive immune response, Basic cell functions, Cytotoxicity, Innate immune response	TRYP2, PRSS	154.048	-0.230337	0.463996	-0.49642
GZMM	4.377	4.65532	4.47718	5.74381	4.41173	5.64165	5.74128	4.30634	5.45622	5.23848	4.58324	4.82166	5.94748	6.31368	4.94018	5.348	5.03117	6.09386	5.15634	5.00732	5.99248	5.58557	5.22225	4.97054	3.35299	6.0552	5.47997	4.79529	5.01197	6.23979	5.65456	5.48368	4.66874	4.25996	5.40082	GZMM		MET1	NM_005317.2:669	Immune Response - Cell Type specific	CD8 T-cell	A;I	Cell Functions, Cytotoxicity	Adaptive immune response, Basic cell functions, Cell Type specific, Cytotoxicity, Innate immune response	MET1, LMET1	39.4516	-0.523743	0.38426	-1.36299
HAMP	5.5738	4.59887	3.69442	5.58784	4.87028	4.38538	5.13491	4.44202	4.07961	4.7513	5.06125	4.98184	3.59359	4.02396	4.80562	4.69508	5.26604	3.0743	5.04261	5.59965	2.93997	3.71128	3.73833	5.06466	4.31945	4.00537	4.051	4.62728	4.80531	3.70885	5.04869	4.32192	6.5097	4.2089	5.33632	HAMP		HAMP	NM_021175.2:99	Immune Response		I		Innate immune response	LEAP-1, HEPC, HFE2B, LEAP1	26.6219	0.622931	0.442789	1.40684
HAVCR2	7.82245	7.32807	6.7319	7.68042	7.20652	7.03706	7.15843	7.13747	6.89958	6.77221	6.936	7.33399	7.18686	7.77592	5.80869	7.46959	6.67662	7.13317	7.83962	7.46424	6.34533	7.1054	6.89083	6.73066	7.47537	7.35079	7.50721	6.55369	7.41219	6.79719	7.01069	7.33621	6.27115	6.58651	7.00034	HAVCR2		HAVCR2	NM_032782.3:955	Immune Response - Checkpoint			Cell Functions	Basic cell functions	Tim-3, TIM3, FLJ14428, TIMD3	140.353	-0.300882	0.252394	-1.19211
HCK	7.88242	7.97476	8.22243	8.16515	8.04209	8.13033	7.94874	7.39832	7.97308	7.81336	7.55364	8.47721	7.57694	8.24485	7.2656	7.55198	7.58715	8.00406	7.9452	8.1778	7.46677	7.64578	7.44909	7.70997	7.95985	8.19385	7.71787	7.61963	7.67019	7.96747	7.15285	7.978	7.15305	8.49713	8.16357	HCK		HCK	NM_002110.2:260	Immune Response		I	Leukocyte Functions	Innate immune response, Leukocyte migration	JTK9	235.571	-0.095212	0.250244	-0.380476
HLA-A	12.2502	11.2925	12.3231	11.5291	13.7675	11.9349	11.4582	11.5086	10.6693	11.8216	11.5387	11.4591	10.6078	10.7453	11.599	11.3412	11.6928	10.3666	11.5115	12.0162	10.8312	11.3976	11.8287	11.0473	11.5618	10.8469	11.3258	11.3392	11.2484	11.4614	10.5638	11.0956	10.2617	12.0963	11.1485	HLA-A		HLA-A	NM_002116.5:1000	Immune Response		A	Antigen Processing, Cytotoxicity, Regulation	Adaptive immune response, Antigen processing and presentation, Cytotoxicity, Regulation of immune response		3153.51	0.572319	0.395964	1.44538
HLA-B	13.5285	12.3271	13.3423	12.5097	15.4721	12.9292	12.7895	12.694	11.8024	12.713	12.8647	12.832	11.7445	11.775	12.7418	13.0219	13.2756	11.4999	12.7955	13.3112	12.1191	12.448	12.8344	11.935	12.8302	12.1272	12.7578	12.4129	12.7159	12.6843	12.0113	12.3241	10.8532	13.1486	11.9905	HLA-B		HLA-B	NM_005514.6:937	Immune Response		A	Antigen Processing, Cytotoxicity, Regulation	Adaptive immune response, Antigen processing and presentation, Cytotoxicity, Regulation of immune response	AS	7647.37	0.545791	0.453254	1.20416
HLA-C	12.8545	11.9566	11.4326	12.0673	14.1326	12.4209	12.8607	11.9598	11.4891	12.5541	11.7502	12.09	11.256	11.1502	11.1109	12.1007	12.129	11.4485	12.1271	12.5097	10.7592	11.691	12.8628	11.7869	12.4354	11.0828	12.2895	12.222	12.2719	11.7065	10.8871	11.9969	11.9074	11.576	11.2183	HLA-C		HLA-C	NM_002117.4:895	Immune Response		A	Antigen Processing, Cytotoxicity, Regulation	Adaptive immune response, Antigen processing and presentation, Cytotoxicity, Regulation of immune response	HLA-JY3, D6S204, PSORS1	4473.19	0.192302	0.423588	0.453985
HLA-DMA	9.08022	9.8068	9.08561	9.04874	9.73835	10.0102	9.32893	9.3202	9.12475	9.53699	9.94851	9.50837	8.80198	8.8335	8.5787	9.32928	9.52142	8.84833	9.78167	9.70239	9.16628	9.40572	9.58093	9.1829	9.28283	9.41507	9.70861	9.44402	9.34928	9.33469	9.23011	9.39802	8.34378	8.05384	9.24413	HLA-DMA		HLA-DMA	NM_006120.3:380	Immune Response		A	Antigen Processing, Regulation	Adaptive immune response, Antigen processing and presentation, Positive regulation of immune response	D6S222E, RING6	660.57	0.383533	0.303444	1.26394
HLA-DMB	9.03396	9.04296	8.33148	8.77116	8.99248	9.02692	8.77639	8.72756	8.48694	8.53537	8.97205	9.1899	8.38722	8.64566	8.35648	9.16986	8.68322	8.29812	9.54088	9.23343	8.56415	9.14653	8.79053	8.72331	8.64555	9.08304	8.98853	8.65952	8.75455	8.84337	8.80659	9.32937	8.23061	7.2362	8.64381	HLA-DMB		HLA-DMB	NM_002118.3:20	Immune Response		A	Antigen Processing	Adaptive immune response, Antigen processing and presentation	D6S221E, RING7	453.399	0.101065	0.282303	0.358001
HLA-DOB	7.02949	6.372	7.47239	5.37874	8.43954	5.71427	6.56378	5.66345	6.47404	4.77768	5.9946	6.67816	6.76389	7.40161	7.01415	6.26188	6.21299	6.48619	6.18235	6.31916	6.97463	6.53651	5.99938	5.69691	4.61384	6.22175	6.05051	5.87927	5.20927	6.67446	6.52985	6.59193	5.48729	4.7876	5.52279	HLA-DOB		HLA-DOB	NM_002120.3:230	Immune Response - Cell Type specific	B-cell	A	Antigen Processing, Cytokines	Adaptive immune response, Antigen processing and presentation, Cell Type specific, Cytokines and receptors		88.6299	-0.855644	0.434498	-1.96927
HLA-DPA1	10.7677	11.2587	10.1499	10.8264	10.1732	11.6069	10.6761	10.4436	10.0796	10.3293	11.0596	10.8506	10.1034	9.48006	9.37704	10.5595	10.4577	10.2085	11.4587	10.4574	10.1809	11.6075	10.8986	10.4412	10.6751	10.7459	10.4146	10.9595	10.7343	10.9711	10.0902	11.1086	8.69171	8.1092	10.8517	HLA-DPA1		HLA-DPA1	NM_033554.2:857	Immune Response		A	Antigen Processing	Adaptive immune response, Antigen processing and presentation	HLA-DP1A	1596.88	0.415867	0.404505	1.02809
HLA-DPB1	10.0057	10.8242	9.904	10.1924	9.99532	10.9811	9.79673	10.3657	9.50089	10.0947	10.6788	10.3237	9.78114	8.95694	8.99102	10.7215	9.33922	9.25449	11.0734	9.82538	9.30374	10.9848	10.3537	9.63478	10.0356	9.95088	10.1483	10.2022	10.1839	10.5238	9.274	10.3716	8.00993	8.15501	10.1615	HLA-DPB1		HLA-DPB1	NM_002121.4:931	Immune Response		A	Antigen Processing	Adaptive immune response, Antigen processing and presentation	HLA-DP1B	1097.7	0.497692	0.409246	1.21612
HLA-DQA1	9.69851	9.9849	9.07857	9.94101	10.1681	11.4992	10.9689	11.855	10.7614	9.71204	11.349	9.82321	10.1429	4.1075	11.2065	10.9491	11.3411	4.40761	12.0449	10.4124	9.67994	11.1825	10.8642	11.1369	9.38749	5.83558	3.6788	6.48612	7.97184	9.97548	9.2859	9.89634	8.88922	5.4614	10.1509	HLA-DQA1		HLA-DQA1	NM_002122.3:261	Immune Response		A	Antigen Processing	Adaptive immune response, Antigen processing and presentation	HLA-DQA, CELIAC1	1427.11	0.628207	0.949386	0.661698
HLA-DQB1	8.02073	8.33283	6.96653	8.8491	8.8149	9.90684	10.0212	10.2586	8.89297	8.39292	9.25919	7.87978	8.60609	3.47626	10.1021	8.77422	9.33174	1.71642	9.49272	9.04843	7.6055	9.94161	9.73141	9.72319	7.69097	3.52124	1.35368	4.8354	6.11034	8.58591	8.79894	8.07737	6.86103	4.50574	8.17704	HLA-DQB1		HLA-DQB1	NM_002123.3:384	Immune Response		A	Antigen Processing	Adaptive immune response, Antigen processing and presentation	HLA-DQB, IDDM1, CELIAC1	493.149	0.381714	1.00591	0.379473
HLA-DRA	12.1149	12.8801	12.0514	11.9117	12.3849	12.9579	11.5682	12.5687	11.601	12.1652	13.0534	12.5777	11.3925	11.0253	11.5176	11.8585	11.7799	11.572	12.2908	11.9742	11.4761	12.5412	11.9539	11.6991	12.082	12.0734	12.0315	12.1686	11.3819	12.1916	11.5459	12.4671	10.0685	10.2528	11.8394	HLA-DRA		HLA-DRA	NM_019111.3:335	Immune Response		A	Antigen Processing	Adaptive immune response, Antigen processing and presentation	HLA-DRA1	4273.76	0.326698	0.395213	0.826638
HLA-DRB3	11.9236	12.2369	11.698	12.0859	12.1764	12.4781	12.3213	11.9074	11.9251	12.2821	12.6791	12.3244	11.6783	11.7073	11.6993	12.1922	12.6696	11.57	11.995	12.4922	11.7091	11.8868	12.7347	12.1609	11.9784	12.1755	11.6014	12.1788	12.2885	12.2295	12.1985	12.5707	11.5228	11.329	12.5794	HLA-DRB3		HLA-DRB3	NM_022555.3:698	Immune Response		A	Antigen Processing	Adaptive immune response, Antigen processing and presentation	HLA-DR3B	4657.67	0.430597	0.322005	1.33724
HLA-DRB4	9.15463	10.2165	4.19796	5.70718	4.8565	8.39579	8.26166	3.28371	3.33156	4.6104	3.62754	10.4205	4.08652	1.58678	8.13838	7.7226	6.63368	8.79066	6.45537	5.41323	5.5206	8.54016	5.27951	4.7131	3.65399	7.5695	10.3532	7.58301	4.77392	6.17767	8.35379	4.24979	5.87081	3.83976	9.49907	HLA-DRB4		HLA-DRB4	NM_021983.4:194	Immune Response		A	Antigen Processing	Adaptive immune response, Antigen processing and presentation	DR4, DR-4, DRB4, HLA-DR4B	243.711	-0.257118	1.17404	-0.219002
HLA-E	11.7195	11.6636	11.5487	11.4229	12.315	11.4364	11.2179	11.3002	11.0703	11.6301	11.5005	11.2277	10.9252	10.6368	10.9839	11.6712	11.7487	10.8113	12.186	11.3902	10.9924	11.7083	11.3914	11.4893	11.0421	10.9125	11.8057	11.5693	11.5403	11.4176	11.1374	10.9973	10.7855	11.0997	11.2933	HLA-E		HLA-E	NM_005516.4:1204	Immune Response			Regulation	Regulation of immune response		2763.82	0.564897	0.274304	2.05938
HLA-G	9.41483	8.30889	9.27555	8.05984	10.9662	8.71237	7.65802	7.91912	6.89072	7.90737	8.62593	8.62714	6.85814	6.5311	8.60236	7.36854	7.59093	7.14876	8.45654	7.75588	6.77011	8.25122	8.29623	6.62602	8.37995	7.13431	8.56787	8.61422	7.292	7.99482	6.92265	7.61056	6.44385	7.65267	6.45357	HLA-G		HLA-G	NM_002127.4:1180	Immune Response			Regulation	Regulation of immune response		309.422	0.592476	0.532579	1.11247
HMGB1	10.338	10.5282	11.0982	10.097	10.7239	10.6654	9.94953	10.5938	9.94326	10.3154	10.8458	10.1632	10.1667	10.2978	10.6575	9.18237	9.80197	9.96717	9.60108	9.93206	10.2259	10.4783	9.85233	10.0608	10.7905	10.0499	10.6226	10.7253	9.35781	9.97416	10.2628	10.3508	9.58476	10.4337	9.89733	HMGB1		HMGB1	NM_002128.4:208	Immune Response		F;I	Regulation	Inflammatory response to antigenic stimulus, Innate immune response	HMG1, HMG3, SBP-1, DKFZp686A04236	1252.83	0.188689	0.292315	0.645499
HRAS	6.13024	6.36499	6.78508	6.74824	6.29357	7.44866	6.20484	6.67852	6.03756	6.49026	6.632	6.40046	6.02169	6.17763	7.56896	5.80535	6.74231	5.61594	6.14295	6.40306	6.8372	6.48241	7.03824	6.74839	7.07144	5.74605	6.45399	6.45995	6.22644	6.1608	6.78927	6.20518	6.12449	7.15695	5.79859	HRAS		HRAS	NM_005343.2:396	Immune Response			Senescence	Senescence pathway	HRAS1	95.0443	0.280551	0.342455	0.819235
HSD11B1	4.88778	6.00196	4.93696	4.49324	5.54689	5.21558	4.59472	5.05546	6.33876	4.93404	5.2688	6.84193	5.46349	3.59347	6.29061	5.0346	5.96747	4.4583	5.50193	6.00061	4.70159	5.02981	5.1232	4.77538	4.90487	5.59858	6.02558	5.49067	5.65652	5.34262	5.27984	4.77963	5.40124	6.01272	5.76436	HSD11B1		HSD11B1	NM_181755.1:155	Immune Response - Cell Type specific	DC		Cell Functions	Basic cell functions, Cell Type specific	HSD11B, HSD11, SDR26C1	43.9161	0.469948	0.41581	1.1302
ICAM1	8.87893	9.67448	9.99213	8.474	8.7937	9.09985	8.30688	9.63313	8.93915	8.49897	9.12643	8.69822	8.10659	7.6279	7.70363	9.53231	8.3837	9.53729	9.424	8.32778	8.2031	8.61195	8.21734	8.20505	9.16089	8.02124	8.49703	8.73713	8.74936	8.59102	8.10285	8.40603	8.92181	9.95147	8.45473	ICAM1	CD54	ICAM1	NM_000201.2:2253	Immune Response			Adhesion, Regulation	Adhesion, CD molecules, Regulation of immune response	BB2, CD54	468.789	-0.0225606	0.389101	-0.0579814
ICAM2	6.55685	7.20413	7.47162	6.15088	6.27352	7.20348	6.66088	7.17573	7.22076	6.58973	6.50435	6.69671	6.90836	6.80562	7.65353	6.43537	5.67489	7.12051	6.69948	6.64712	6.696	7.58	6.93817	7.17332	6.54064	6.3922	8.18853	6.9322	6.1646	7.22491	7.11707	6.43852	6.08561	7.16951	6.31144	ICAM2	CD102	ICAM2	NM_000873.3:415	Immune Response			Adhesion, Regulation	Adhesion, CD molecules, Regulation of immune response	CD102	119.434	-0.0472152	0.304337	-0.155141
ICAM3	7.76625	7.88537	8.59823	8.36295	7.69484	8.24886	7.81891	8.57911	8.22993	8.38206	8.2307	8.30649	7.82746	7.66668	7.39803	8.56375	8.40473	7.44143	9.26915	8.14946	8.15434	8.1107	8.22927	8.18283	8.27554	8.17067	8.73205	8.56182	7.6906	8.49872	7.94292	8.27591	7.20568	7.71502	8.17964	ICAM3	CD50	ICAM3	NM_002162.3:1225	Immune Response			Adhesion, Regulation	Adhesion, CD molecules, Regulation of immune response	CDW50, ICAM-R, CD50	292.379	0.444287	0.248914	1.7849
ICAM4	3.75625	4.49203	4.99942	3.74828	3.62704	3.64109	5.95411	3.95033	5.96626	3.46261	4.1687	4.49333	5.86775	6.36504	3.7397	4.38242	4.23027	6.07248	3.62012	4.29417	4.50416	4.28654	3.7321	5.16991	4.44524	5.70356	5.40846	4.37672	4.58246	4.75472	5.0556	4.55576	5.15072	3.42325	4.69301	ICAM4	CD242	ICAM4	NM_001039132.1:463	Immune Response			Adhesion, Regulation	Adhesion, CD molecules, Regulation of immune response	LW, CD242	27.58	-1.43406	0.402353	-3.56418
ICOS	5.03867	5.86449	5.41898	5.78477	5.52528	3.46455	6.55459	4.97405	6.01843	4.81637	5.38741	5.65503	6.19413	6.96936	5.46373	5.87615	5.83569	6.56035	5.11432	4.88825	5.93801	4.53256	5.99083	3.62995	4.08862	5.86548	5.45151	4.74654	5.71022	5.47093	4.53463	6.05944	3.57198	4.30957	3.53111	ICOS	CD278	ICOS	NM_012092.2:640	Immune Response - Cell Type specific / Checkpoint	T helper cell	A	Cell Functions	Adaptive immune response, Basic cell functions, Cell Type specific, CD molecules	AILIM, CD278	44.754	-1.38361	0.358371	-3.86082
ICOSLG	7.51637	7.38987	7.78685	7.36054	7.37375	7.35926	6.73533	6.96368	7.04266	7.02354	7.32728	6.59597	7.232	7.49917	8.95345	6.77244	6.00221	6.89161	7.4672	7.01252	7.26026	7.74102	8.1941	7.3329	7.49951	7.31226	6.76559	7.20493	7.21824	7.54191	8.27695	7.29949	8.29029	8.39765	7.26643	ICOSLG	CD275	ICOSL	NM_015259.4:1190	Immune Response		A	B-Cell Functions, Regulation, T-Cell Functions	Adaptive immune response, B-cell activation, CD molecules, Regulators of T-cell activation, T-cell proliferation	ICOSL, KIAA0653, GL50, B7-H2, B7RP-1, B7H2, B7RP1, ICOS-L, CD275	178.97	0.168757	0.321597	0.524746
IDO1	11.4692	6.05984	8.35427	7.90666	9.13804	6.02721	7.06305	8.00877	5.89747	6.06085	5.94046	8.1343	6.67095	7.6859	7.40933	6.9298	6.3856	6.06862	6.37478	5.93769	6.14576	5.75503	7.84853	5.38343	4.98698	6.4908	6.94736	6.67338	5.81527	6.05094	5.53128	6.25868	6.14984	7.48793	5.602	IDO1		INDO	NM_002164.3:50	Immune Response - Cell Type specific	aDC	F	Cytokines, T-Cell Functions	Cell Type specific, Cytokines and receptors, Chronic inflammatory response, Th2 orientation, T-cell proliferation	IDO, INDO	213.54	-0.501558	0.70665	-0.709769
IFI16	8.93615	9.38177	9.47108	8.98095	10.1475	9.05387	8.54482	8.99349	8.97045	9.00815	8.95836	8.57945	8.98239	8.65237	9.3721	8.47163	9.23245	9.07614	9.01419	8.82993	8.98462	9.57283	8.98229	8.69278	9.12252	8.46937	8.69067	9.10773	8.83606	8.82099	9.53993	8.56113	8.36599	8.68305	8.58519	IFI16		IFI16	NM_005531.1:2255	Immune Response			Chemokines	Chemokines and receptors	IFNGIP1, PYHIN2	522.413	0.230865	0.273264	0.844843
IFI27	11.9461	10.4896	12.5199	12.4869	13.6777	10.7283	13.2137	11.1087	10.84	10.6703	11.1378	10.7219	10.165	11.1539	10.3154	10.7572	12.0084	9.72265	13.4986	11.3833	10.6185	11.0205	13.8674	9.9953	11.1791	10.673	11.259	10.7228	13.1529	10.4849	10.5909	10.9723	10.2309	11.0944	10.0695	IFI27		P27	NM_005532.3:390	Immune Response			Chemokines	Chemokines and receptors	P27, FAM14D	3516.03	0.0626963	0.67186	0.0933175
IFI35	8.17302	7.13007	8.10626	8.22672	8.84326	8.35555	8.22274	6.95757	6.95743	7.806	7.55181	7.37773	6.49747	6.74827	7.22738	7.92045	7.44556	6.9901	7.94575	7.95381	6.50993	7.25545	8.74064	7.05424	7.96769	6.71159	7.36983	7.48091	7.68795	6.78626	6.5623	7.22906	6.50533	6.32299	7.51879	IFI35		IFI35	NM_005533.3:415	Immune Response			Chemokines	Chemokines and receptors	IFP35	191.508	0.375815	0.390696	0.96191
IFIH1	9.3949	6.9152	9.2788	8.44492	9.2665	7.38763	7.64628	8.5171	6.59426	7.45911	7.43139	6.65399	6.65235	7.08488	8.26214	7.00545	6.76035	6.59334	8.51945	7.31441	6.99222	7.5735	7.96054	6.95228	7.34615	6.58534	7.1633	6.86242	7.14484	7.38764	6.2053	7.09037	6.99069	8.64843	6.186	IFIH1		MDA5	NM_022168.2:185	Immune Response		I		Innate immune response	MDA-5, Hlcd, MDA5, IDDM19	210.716	0.195433	0.432994	0.451352
IFIT1	10.6815	7.44141	9.57334	9.71357	10.613	8.19746	9.98953	8.00955	6.41009	7.54558	7.34531	6.20356	6.69288	7.93662	7.32891	9.8931	7.47522	6.38829	9.75764	8.51265	6.97843	7.47651	11.0559	6.32774	7.6799	7.36672	7.58033	7.14209	10.2863	6.47768	7.60989	7.62268	8.09442	7.67821	6.6989	IFIT1		IFIT1	NM_001548.3:1440	Immune Response			Chemokines	Chemokines and receptors	G10P1, IFI56, IFNAI1, GARG-16	444.848	0.255849	0.780351	0.327864
IFIT2	11.2134	5.80249	9.05424	8.87251	9.66096	7.9399	8.36699	7.95434	6.71134	6.17741	7.42286	5.75287	6.15593	7.44384	6.5122	7.60095	6.75219	6.75611	8.63542	7.59591	6.29245	7.92363	8.30099	6.17116	8.23238	6.9037	7.07975	6.83562	8.06118	7.02057	6.62379	7.77873	7.39208	7.53012	6.37653	IFIT2		IFIT2	NM_001547.4:1995	Immune Response			Chemokines	Chemokines and receptors	IFI54, G10P2, IFI-54, ISG-54K, cig42, GARG-39	267.887	0.0998006	0.633425	0.157557
IFITM1	12.0396	10.7782	11.8351	11.2881	12.858	11.9424	11.5438	10.8507	9.37458	10.1205	11.584	9.66991	10.0381	9.38839	9.28171	9.61547	9.62912	9.65534	11.5021	11.4455	9.73864	11.2026	12.8334	9.576	11.1029	9.94696	10.4217	10.8092	10.6375	10.0495	9.38638	10.3136	10.1284	9.81386	9.43555	IFITM1	CD225	IFITM1	NM_003641.3:482	Immune Response		I	Regulation	CD molecules, Innate immune response, Regulation of immune response	IFI17, 9-27, CD225	1983.99	0.362287	0.562747	0.643783
IFITM2	9.91642	11.0051	10.0666	10.3586	10.6715	11.8537	10.2529	10.1778	9.90536	10.5096	11.2428	10.3791	10.3887	9.6538	9.59253	9.88571	9.93802	10.6439	10.4171	11.4756	10.434	10.6719	11.8477	10.1252	11.6205	10.7422	10.8814	11.5972	10.2204	10.596	10.8941	9.72287	9.14129	9.00511	10.3804	IFITM2		IFITM2	NM_006435.2:390	Immune Response		I		Innate immune response	1-8D	1599.46	0.566895	0.350862	1.61572
IFNA1	2.60772	3.04937	1.90068	3.07121	3.11549	2.01313	5.59084	2.57671	5.56859	2.33119	2.76508	2.821	5.54899	6.3824	2.47051	1.11791	3.18885	5.14903	1.64939	2.19502	3.62331	1.91751	3.23943	3.14869	3.185	3.61733	1.65605	1.95528	3.02539	3.39449	3.51762	4.22967	4.9808	2.84466	4.49085	IFNA1		IFN-ALPHA	NM_024013.1:585	Immune Response		I	Interleukins	Innate immune response, Interleukins	IFNA@, IFL, IFN, IFN-ALPHA, IFNA13, IFN-alphaD	15.0908	-2.80521	0.607622	-4.61671
IFNA17	3.09118	2.44091	2.89758	4.18655	3.46327	1.62007	7.18543	2.78399	6.92077	2.03505	1.09494	2.59395	6.8108	7.92424	3.32522	3.98824	2.92935	7.47275	1.06961	2.92489	3.89971	1.88093	3.22824	2.30929	3.75221	5.64936	3.66466	1.78931	4.11777	3.58634	3.22029	6.01392	5.15125	0.889796	-1.08617	IFNA17		IFNA17	NM_021268.2:291	Immune Response		I	Interleukins	Innate immune response, Interleukins	LEIF2C1, IFN-alphaI	40.9535	-5.33793	0.71434	-7.47253
IFNA2	3.07751	3.68619	3.59105	4.49706	3.94411	2.6477	5.67495	3.46007	5.70905	3.99409	2.90262	4.1314	5.68159	6.45765	2.34692	3.13848	3.30708	5.96986	2.77078	4.03395	2.70519	3.32684	3.84585	3.16577	3.39703	4.80577	1.79931	2.98608	4.50891	3.89952	4.29879	5.1882	5.0467	3.28851	4.54403	IFNA2		IFNA2	NM_000605.3:611	Immune Response		I	Interleukins	Innate immune response, Interleukins	IFNA, IFN-alphaA	21.6858	-2.21941	0.47909	-4.63256
IFNA7	4.53693	3.93218	3.81599	5.8146	4.20813	3.68137	8.01283	4.33004	7.9774	4.36568	3.81287	4.51422	7.58522	8.67245	4.82207	5.21697	4.30775	8.19398	3.90748	5.10031	5.78547	3.64477	3.95968	4.99946	4.46867	6.89843	5.3184	2.6208	4.25389	5.57259	4.87897	6.6219	5.31855	4.43101	5.58463	IFNA7		IFNA7	NM_021057.2:215	Immune Response		I	Interleukins	Innate immune response, Interleukins	IFNA-J, IFN-alphaJ	79.8922	-4.00065	0.571859	-6.99587
IFNA8	2.92677	2.50744	1.84143	2.60643	2.95769	2.28366	5.82465	2.00762	5.38493	2.83329	2.40622	2.54228	5.8882	6.66253	3.15345	1.93491	2.92694	5.97442	1.98856	2.17726	3.51558	1.48187	1.67981	3.68318	2.96591	5.11316	4.1482	0.483374	3.24349	3.81979	4.41544	4.94983	4.73249	3.19216	2.78358	IFNA8		IFNA8	NM_002170.3:604	Immune Response		I	Interleukins	Innate immune response, Interleukins	IFN-alphaB	17.958	-3.75027	0.64561	-5.80888
IFNAR1	7.19431	7.39598	7.53251	8.06302	7.46526	8.29243	7.40914	7.45581	7.40636	7.29358	7.31838	7.95305	7.67664	7.54846	6.97769	8.0981	7.50342	7.79471	8.99159	7.49772	7.50881	7.91794	7.66702	7.86098	8.06105	7.26824	8.15858	7.97155	8.01521	7.80657	7.86504	7.60871	7.57442	7.17385	8.04393	IFNAR1		IFNAR1	NM_000629.2:3123	Immune Response			Pathogen Defense	Defense response to virus	IFNAR, IFRC	217.303	0.232665	0.275395	0.844839
IFNAR2	9.26707	8.9414	9.99404	9.0523	9.94982	8.75877	8.41128	9.70696	8.6977	8.77918	9.02093	9.20567	8.83327	8.02916	10.9613	9.1379	8.8753	8.52389	9.71688	8.79517	9.32513	9.08727	8.91389	9.46891	8.93882	8.19514	8.93377	8.91718	8.72944	8.86282	9.07228	8.68411	9.26746	10.8314	9.12784	IFNAR2		IFNABR	NM_000874.3:631	Immune Response			Chemokines	Chemokines and receptors	IFNABR	617.207	0.41914	0.271911	1.54146
IFNB1	4.18976	2.27495	3.88417	4.47081	3.43577	3.22323	6.17179	2.8861	5.68834	3.03057	3.61022	3.76441	6.1747	6.91829	4.12418	4.25049	3.43449	5.93216	2.22195	3.42505	4.26593	2.96208	3.57979	4.23631	3.33886	5.41324	4.12498	3.13148	3.22085	4.47679	4.40084	5.12286	4.15955	2.53445	4.45599	IFNB1		IFNB	NM_002176.2:610	Immune Response		A;H;I		Adaptive immune response, Humoral immune response, Innate immune response	IFNB, IFB, IFF	24.072	-2.7127	0.499905	-5.42642
IFNG	4.80471	3.96019	4.73335	5.71521	4.93794	4.07121	6.10411	4.36414	5.97603	4.12382	4.43677	5.93655	6.27686	7.01198	5.36157	5.12968	5.64961	6.49869	4.44237	5.16416	5.65669	4.37015	5.10844	5.18756	2.92156	5.57593	5.43858	4.42357	5.08823	4.80194	4.30171	5.36439	5.0528	4.12288	5.80339	IFNG		IFNG	NM_000619.2:970	Immune Response - Cell Type specific	Th1 cell	A;H	Cytokines, Interleukins, T-Cell Functions	Adaptive immune response, Cell Type specific, CD8-positive, Cytokines and receptors, Humoral immune response, Interleukins, Th1 orientation, T-cell differentiation		39.2226	-1.44363	0.401146	-3.59878
IFNGR1	8.88547	9.44036	9.15067	8.88939	8.92822	9.16062	8.26296	9.55418	8.57956	9.09347	9.09567	8.94755	8.72691	8.34899	10.5412	9.68296	8.26128	8.83063	10.0333	8.60503	8.83025	9.53275	8.5743	9.55787	9.51648	8.46261	9.85551	9.05726	8.95274	9.40895	10.3432	9.13793	8.52961	10.1676	9.03622	IFNGR1	CD119	IFNGR1	NM_000416.1:1140	Immune Response		I	T-Cell Functions	Adaptive immune response, CD molecules, Innate immune response, Th1 orientation	IFNGR, CD119	619.605	0.341363	0.338518	1.00841
IFNL1	7.31956	7.19114	6.25155	7.48684	7.17329	7.44297	7.51699	7.34739	6.91725	7.58079	7.2284	7.37239	7.78199	5.78134	8.44957	7.73644	8.34035	7.16673	7.59584	7.97466	7.94158	7.50626	7.99587	8.6294	7.5515	7.97952	7.46649	8.43682	8.03466	7.64005	8.62171	7.35675	9.49726	8.04398	8.85134	IFNL1		IL29	NM_172140.1:233	Immune Response			Cytokines, Interleukins	Cytokines and receptors, Interleukins	IL29, IL-29	233.441	0.902542	0.402937	2.23991
IFNL2	3.61805	3.23348	4.31098	4.72287	4.49867	2.39681	6.25662	3.69684	6.02424	3.39367	2.75087	3.57676	6.07045	7.4067	3.93133	3.56434	3.0478	6.63297	2.46661	3.78193	4.88158	1.61899	3.23552	4.26296	3.3937	5.82375	3.7163	2.70113	3.43888	3.87916	3.06878	4.95424	5.04045	5.1736	3.38598	IFNL2		IL28A	NM_172138.1:589	Immune Response			Chemokines	Chemokines and receptors	IL28A, IL-28A	30.1412	-3.71667	0.587822	-6.32279
IGF1R	10.0717	11.0715	11.0177	10.3264	10.0906	12.0486	10.5917	10.3851	10.2954	11.4489	10.6927	10.2404	10.1196	8.11319	9.80604	10.5226	11.4266	10.2948	10.8122	11.0837	10.5942	10.9064	11.4573	11.3558	11.3058	9.84288	9.96364	11.3163	11.4451	10.6784	9.70334	10.0943	9.07905	10.6847	11.4673	IGF1R	CD221	IGF-1	NM_000875.2:455	Immune Response			Senescence	CD molecules, Senescence initiators	JTK13, CD221, IGFIR, MGC18216, IGFR	1877.36	0.98095	0.47124	2.08163
IGF2R	9.14014	8.44639	8.87479	8.38593	8.50161	8.66421	7.57478	8.88212	7.8563	8.55366	8.49227	8.53989	8.12769	7.70729	8.87445	8.86455	7.89271	7.63164	8.30744	8.07137	8.38195	8.70509	8.10204	8.59749	8.86057	8.04795	9.04041	8.74399	8.07179	8.14022	8.28135	8.20169	8.2984	10.395	8.38718	IGF2R	CD222	IGF2R	NM_000876.1:2605	Immune Response				CD molecules	CD222, MPRI, MPR1, CIMPR, M6P-R	379.925	0.579412	0.318725	1.8179
IGLL1	2.912	3.42244	2.68056	4.11126	3.73346	3.45904	4.80427	3.99596	4.79528	3.72072	3.33378	3.2513	5.1582	5.03922	4.1305	4.62101	4.13957	5.5296	2.74298	4.93879	4.72129	3.80774	4.68841	4.04723	3.28434	4.92056	3.51334	2.62404	3.93031	4.39468	4.82594	3.63658	4.83536	4.56911	4.55934	IGLL1	CD179B	IGLL1	NM_020070.2:188	Immune Response				CD molecules	IGLL, IGVPB, IGL5, 14.1, CD179B	18.5566	-1.13636	0.421691	-2.69477
IKBKB	8.49552	8.4225	8.38447	9.33829	7.91901	10.0627	9.28704	8.05806	9.24248	9.81469	9.47139	9.59812	8.96037	8.73582	9.17956	8.45904	8.39302	9.0043	7.36032	9.96518	8.93034	9.42176	8.97688	9.1442	9.95503	8.78087	8.29571	9.7262	8.80145	8.56635	8.18172	8.49127	8.71468	8.72107	9.47898	IKBKB		IKK-beta	NM_001556.1:1995	Immune Response		I		Innate immune response	IKK2, NFKBIKB, IKK-beta, IKKB	538.701	0.651819	0.278491	2.34054
IKBKE	8.25093	6.84942	8.41316	8.78515	9.27912	8.48489	7.77342	8.50708	7.99236	8.24597	7.96527	8.51018	7.43692	8.24903	9.24281	7.79042	8.04707	7.43399	8.9973	8.45324	8.20079	7.57537	7.83875	7.51371	8.4607	8.04329	7.08112	8.18368	7.93901	8.57424	7.88582	8.57629	7.65291	7.48385	8.23644	IKBKE		IKBKE	NM_014002.2:2470	Immune Response		I		Innate immune response	IKKE, IKK-i, KIAA0151	296.793	0.264287	0.315558	0.837521
IKBKG	8.17351	7.87979	8.34782	8.32104	7.1061	8.75516	8.01916	8.29901	8.09488	8.49491	8.14343	8.22102	8.16354	8.78012	8.60397	7.68401	7.69683	7.89438	7.78666	8.66322	8.22895	8.05004	7.94927	8.50058	8.45605	7.76344	8.10642	8.19309	7.9315	7.93959	8.21831	8.14602	8.47727	8.68098	8.42954	IKBKG		IKK-gamma	NM_003639.2:470	Immune Response		I		Innate immune response	IP2, IP1, IKK-gamma, NEMO, Fip3p, FIP-3, FIP3, ZC2HC9	298.21	0.0518492	0.237503	0.21831
IL10	4.62346	5.47195	4.53323	4.37562	4.67256	4.01926	4.56712	4.47067	3.92484	4.46413	4.70371	4.17235	4.19379	3.80462	4.20495	5.55522	5.2296	4.13252	5.04034	4.70772	4.31854	4.45065	4.9506	4.46407	3.78121	3.48607	4.56723	4.67984	4.61928	4.39707	4.84485	4.07374	5.50194	5.4328	4.48318	IL10		IL10	NM_000572.2:230	Immune Response			Interleukins	Immunosuppression, Interleukins	CSIF, TGIF, IL10A, IL-10	23.992	0.159942	0.341633	0.468169
IL10RA	8.59914	8.55071	8.63279	8.2757	8.10949	8.33281	8.48636	8.25268	7.87859	8.37992	8.50146	8.43376	8.01767	8.26855	8.049	8.10322	8.07308	7.74091	8.35798	8.13341	8.29902	8.78194	8.55129	7.78107	8.45781	7.99822	8.33621	8.26863	8.17382	8.12659	7.6561	8.37812	7.0821	7.69704	7.8176	IL10RA	CD210	IL10RA	NM_001558.2:150	Immune Response			Cytokines	CD molecules, Cytokines and receptors	IL10R, HIL-10R, CDW210A, CD210a, CD210	304.816	0.19828	0.28683	0.69128
IL11	3.99218	4.79433	3.96393	5.68037	5.43467	5.65639	5.7782	5.32156	5.65622	4.04526	5.32249	4.70939	5.64239	6.50468	3.90678	3.86765	4.61826	5.48771	4.76342	5.23108	5.86677	3.28939	4.61237	4.62673	4.26157	5.26379	4.04318	4.18422	4.80083	3.86874	4.74944	5.21955	7.98763	5.38814	5.39829	IL11		IL11	NM_000641.2:1145	Immune Response			B-Cell Functions, Cytokines, Interleukins	Anti-inflammatory cytokines, B-cell differentiation, Interleukins	IL-11, AGIF	39.0395	-1.11605	0.547921	-2.03688
IL11RA	7.05667	6.4734	6.07507	6.64671	7.56159	7.20295	7.07942	6.77215	6.79581	7.00136	6.81621	6.43535	6.84232	7.05521	6.52897	6.29939	6.53473	6.63596	5.87622	6.33802	6.8539	6.9231	6.40765	7.42493	6.67523	6.36424	7.44161	6.82501	6.48618	6.81196	6.60815	6.47279	6.87415	8.27053	7.10042	IL11RA		IL11RA	NM_147162.1:400	Immune Response			Chemokines	Chemokines and receptors		115.737	0.154711	0.279475	0.553578
IL12A	4.3814	4.7594	4.43669	4.55212	4.93743	4.66953	4.33412	5.14846	3.64997	5.3938	4.71292	4.83746	5.03852	3.68905	5.40041	5.1751	5.37425	4.70524	4.74109	4.92128	4.78967	5.0697	4.83081	5.55278	3.64206	3.70194	4.38678	4.54249	4.46169	4.67419	5.16205	4.09969	5.95886	5.26198	5.13399	IL12A		p35	NM_000882.2:775	Immune Response		A	Cytokines, Interleukins, NK Cell Functions, Regulation, T-Cell Functions	Adaptive immune response, Anti-inflammatory cytokines, Interleukins, NK cell activation, Regulators of Th1 and Th2 development, Th1 orientation, Th1 & Th2 differentiation, T-cell polarization	NKSF1, CLMF, IL-12A, p35, NFSK	28.0962	0.531014	0.336133	1.57977
IL12B	3.42051	3.44677	3.43872	4.80746	3.13032	2.47993	5.21644	3.39309	5.59722	3.77095	2.75945	3.64625	5.24839	6.20147	3.35073	3.40342	2.3503	5.13373	2.46204	2.84463	3.413	1.88614	4.81098	2.78011	2.12943	4.94206	3.34541	2.95498	3.07544	3.76159	2.16732	4.25134	4.22634	3.35311	3.35689	IL12B		IL12B	NM_002187.2:1435	Immune Response		A	Cytokines, Interleukins, NK Cell Functions, T-Cell Functions	Adaptive immune response, Anti-inflammatory cytokines, Cytokines and receptors, Interleukins, NK cell activation, Th1 orientation, Th1 & Th2 differentiation, T-cell differentiation, T-cell proliferation	NKSF2, CLMF, IL-12B, NKSF, CLMF2	16.7441	-2.43103	0.5293	-4.59291
IL12RB1	6.46932	5.72971	5.79779	6.76338	5.86606	5.89495	6.86038	6.15869	6.63407	6.35537	6.0298	6.72204	6.51295	7.25116	6.66537	6.85651	6.93338	6.64234	6.46666	6.67202	6.68286	5.85254	6.72343	6.45804	5.24698	6.71163	6.1388	5.90939	6.44941	6.86205	6.53493	6.67386	6.36551	5.69224	6.15544	IL12RB1	CD212	IL12RB1	NM_005535.1:225	Immune Response		A	T-Cell Functions	Adaptive immune response, CD molecules, T-cell polarization, Th1 & Th2 differentiation, Th1 orientation	IL12RB, CD212	88.1953	-0.332914	0.308732	-1.07833
IL12RB2	5.45519	4.20441	5.38205	4.5722	7.205	3.68859	5.07385	6.0766	4.5663	3.13358	3.83911	4.66083	5.32858	5.58887	4.66853	3.4709	4.01428	5.00518	4.65888	4.40073	4.87431	3.72427	4.20108	4.17276	3.20812	4.79096	4.46158	3.77944	3.14492	5.72665	4.06552	4.31295	4.6924	6.86918	3.79399	IL12RB2		IL12RB2	NM_001559.2:1315	Immune Response - Cell Type specific	Th1 cell	A	Cytokines, T-Cell Functions	Adaptive immune response, Cell Type specific, Cytokines and receptors, Th1 orientation		30.3679	-1.35855	0.404105	-3.36187
IL13	4.88689	4.7195	4.32143	4.38387	2.78351	2.95626	5.57631	3.60625	5.85305	3.95433	3.19923	4.31335	5.47208	6.39487	3.98511	4.64496	4.45389	5.54699	3.49119	4.35751	5.14297	3.43128	4.08422	4.06732	2.71217	4.96699	3.6819	3.69887	4.09469	3.91081	4.58088	4.23149	5.41549	3.70341	4.43604	IL13		IL13	NM_002188.2:516	Immune Response		F	Cytokines, Interleukins, T-Cell Functions	Anti-inflammatory cytokines, Cytokines and receptors, Interleukins, Macrophage activation, Regulators of Th1 and Th2 development, Th2 orientation	P600, IL-13, ALRH, BHR1, MGC116786, MGC116788, MGC116789	23.5941	-1.83004	0.412435	-4.43715
IL13RA1	9.68777	10.1278	9.22703	9.70155	9.9897	10.7153	9.55479	9.65138	9.68628	9.74523	10.2923	9.63656	8.86187	9.42406	9.60018	10.5068	9.89677	9.64174	10.1393	9.94869	9.65475	9.99221	9.70021	9.81568	10.4376	9.14314	10.0599	10.389	10.0732	9.51945	11.1509	10.0322	10.258	10.1676	10.4858	IL13RA1	CD213a1	IL13RA1	NM_001560.2:1230	Immune Response			Cytokines, T-Cell Functions	CD molecules, Cytokines and receptors, Th2 orientation	IL-13Ra, NR4, CD213a1	1015.59	0.572841	0.281779	2.03295
IL13RA2	5.22402	2.89109	5.12724	2.69414	3.55753	2.69055	4.77195	3.40798	4.37528	1.52145	3.18485	3.00497	5.29231	5.91258	3.87192	2.18485	3.04728	5.57248	3.8197	3.74519	3.83841	3.19205	3.23993	4.08297	3.51535	3.56207	4.20243	3.03733	3.74035	3.90116	3.89388	4.57067	5.47585	3.61123	3.71702	IL13RA2	CD213a2	IL-13R	NM_000640.2:400	Immune Response			Chemokines, T-Cell Functions	CD molecules, Chemokines and receptors, Th2 orientation	IL-13R, IL13BP, CD213a2, CT19	17.5316	-2.15644	0.468583	-4.60204
IL15	6.08093	6.37778	6.77673	6.86086	5.77816	5.87442	7.01055	6.41723	6.88427	6.60509	6.55337	6.35239	7.0747	7.07298	6.03255	7.18327	7.20819	7.14074	6.55277	6.48019	6.702	6.50185	6.68315	6.95217	6.76109	7.13688	6.02905	6.46814	6.76962	7.04933	6.60705	6.4875	7.28297	6.21075	6.76689	IL15		IL15	NM_172174.1:1685	Immune Response		A	Interleukins, Regulation	Adaptive immune response, Interleukins, Positive regulation of immune response	IL-15, MGC9721	103.294	-0.164778	0.244326	-0.674417
IL15RA	7.50892	7.71137	7.75156	7.53874	6.8601	7.82404	7.37997	7.65078	7.2029	7.38417	7.22198	7.58721	7.73369	7.473	7.28273	6.72582	6.85959	7.83391	7.00028	7.39995	6.75896	8.00665	7.11202	7.66359	8.01279	7.03925	7.6559	7.31343	7.12578	7.41802	6.41379	6.95593	7.50576	7.01795	6.89131	IL15RA	CD215	IL15RA	NM_002189.2:505	Immune Response		A	Chemokines	Adaptive immune response, CD molecules, Chemokines and receptors	CD215, IL-15RA	168.32	-0.0643774	0.271493	-0.237123
IL16	7.97626	8.16017	7.92116	8.42971	7.0966	7.87734	7.79076	8.38851	8.22465	8.4191	8.63229	8.17057	8.66821	8.21123	8.23654	8.16227	8.02053	7.8714	8.56886	7.74444	8.58744	9.43689	8.2896	8.78335	8.38497	8.33933	8.65213	8.84546	7.5093	8.84305	7.98076	8.4957	7.42077	6.83656	8.44741	IL16		IL16	NM_004513.4:1262	Immune Response			Interleukins	Interleukins	LCF, IL-16, prIL-16, HsT19289, FLJ42735, FLJ16806	318.485	0.493319	0.34337	1.4367
IL17A	3.38226	3.21943	3.66706	3.31931	2.80906	4.0084	3.25079	3.23433	3.14377	3.89456	3.36323	3.84913	3.22977	2.3089	3.21359	2.6595	3.96856	2.28028	4.00407	2.68467	4.31157	3.15649	3.43573	3.83192	3.04154	3.13886	3.94008	4.12032	3.52468	1.66252	4.49202	2.6913	3.93367	3.55347	4.6242	IL17A		IL17A	NM_002190.2:240	Immune Response - Cell Type specific	Th17 cell	F	Cytokines, Interleukins	Cell Type specific, Cytokines and receptors, Inflammatory response, Interleukins	CTLA8, IL17, IL-17A, IL-17	10.9056	1.09975	0.381874	2.87989
IL17B	4.45678	4.05127	5.17218	3.65291	7.14252	3.00493	4.36521	3.61633	4.25032	4.36967	4.08185	3.46754	4.61085	4.31473	3.81181	3.60974	4.43189	4.08161	4.15149	4.43017	3.95409	3.60252	3.5828	4.50315	3.86161	3.6086	4.7986	4.04194	4.18046	3.84198	3.78249	3.38846	3.72087	6.53684	3.95491	IL17B		IL17B	NM_014443.2:177	Immune Response			Chemokines, Interleukins	Chemokines and receptors, Interleukins	IL-17B, ZCYTO7, IL-20, MGC138900, MGC138901, NIRF	22.2858	-0.162114	0.501467	-0.323279
IL17F	4.19896	2.7475	3.78737	3.68277	3.25794	2.61046	6.31219	1.97909	5.91964	3.22734	1.89745	3.76835	5.85304	6.7169	2.65804	2.90762	3.26812	6.23982	2.15583	3.76418	4.15925	2.07132	3.57517	3.45265	2.48178	5.40351	3.64569	3.08839	4.15276	3.77323	3.02437	5.0046	3.29502	2.42698	2.83175	IL17F		IL17F	NM_052872.3:210	Immune Response			Interleukins	Interleukins	IL-17F, ML-1, ML1	21.8664	-3.21499	0.56643	-5.67589
IL17RA	7.03547	7.38787	7.63326	7.14073	7.5611	7.70491	6.69413	7.39383	7.11997	7.43323	7.54523	7.65787	6.96276	6.91982	7.83301	7.09328	7.21109	7.13824	7.60866	7.75063	7.11057	7.6638	7.50287	7.54145	8.02574	7.28434	7.57305	7.53543	7.22133	7.30283	7.65827	7.60029	7.15327	7.71043	7.56239	IL17RA	CD217	IL17RA	NM_014339.6:482	Immune Response - Cell Type specific	Th17 cell		Cell Functions	Basic cell functions, Cell Type specific, CD molecules	IL17R, hIL-17R, IL-17RA, CDw217, CD217	172.714	0.411879	0.170706	2.41279
IL17RB	5.48737	6.3092	5.85753	6.1815	4.87461	6.4899	5.08186	5.27849	6.46783	6.60006	5.93511	5.79824	5.78079	3.77202	4.95742	6.41287	6.10894	5.53034	3.13853	7.15548	5.79903	6.37568	5.5875	6.66086	6.0208	6.13994	3.49482	7.41502	5.81675	4.94538	4.96709	4.37537	5.69953	6.95979	7.55456	IL17RB		IL17RB	NM_018725.3:225	Immune Response			Chemokines	Chemokines and receptors	IL17BR, IL17RH1, EVI27, CRL4	67.6203	1.48339	0.469128	3.16202
IL18	7.46255	5.79668	7.84787	7.22621	7.57301	7.29219	7.83754	7.40357	7.15343	9.02117	6.41295	7.68565	7.13332	7.90333	6.54334	7.20576	6.84207	7.51335	6.68838	7.27409	7.47575	6.89423	6.90809	6.2569	6.78935	7.53707	7.52582	7.10929	7.54494	6.36899	6.15804	6.61413	7.49397	7.18547	6.91089	IL18		IL18	NM_001562.2:48	Immune Response			Interleukins, T-Cell Functions	Interleukins, Th1 orientation	IGIF, IL1F4, IL-1g, IL-18	155.656	0.397781	0.375824	1.05842
IL18R1	5.59939	6.48416	5.33249	6.73251	5.75944	5.64018	6.39621	5.87868	6.26822	6.67217	5.54605	6.21512	6.90735	7.08562	6.98458	6.01883	6.30124	6.79899	6.04899	5.71123	6.49451	6.57857	5.7771	5.61711	5.34469	5.67963	5.88802	5.61746	6.0688	6.40723	5.48981	6.40725	6.06491	5.45436	6.60404	IL18R1	CD218a	IL18R1	NM_003855.2:2025	Immune Response		I	T-Cell Functions	CD molecules, Innate immune response, Th1 orientation	IL1RRP, IL-1Rrp, CD218a	72.3248	-0.373205	0.262336	-1.42262
IL18RAP	4.16387	4.71032	4.24524	4.93945	4.5893	3.09072	5.49155	3.42685	5.37666	4.5907	3.90611	4.40216	5.78353	6.25928	3.54494	4.60726	4.2635	5.80084	4.15939	4.34695	4.00418	4.31586	4.38323	4.4637	3.66188	4.67036	4.73953	4.35468	4.28626	4.56732	4.12998	5.1337	4.26984	3.75766	4.48201	IL18RAP	CD218b	IL18RAP	NM_003853.2:2412	Immune Response		I	T-Cell Functions	CD molecules, Innate immune response, Th1 orientation	AcPL, CD218b	24.0708	-1.24883	0.298198	-4.18793
IL19	2.17086	2.78724	2.88546	4.12601	2.15129	6.35553	4.48593	2.28216	3.28826	3.47525	3.63358	3.89065	3.76436	4.81553	3.17839	3.55809	4.02703	2.98527	2.72872	3.37145	3.78096	3.52873	2.16465	4.35698	2.39198	1.59922	2.61912	3.89266	4.06972	3.67161	2.79405	3.72795	4.36985	1.36588	4.56273	IL19		IL19	NM_013371.3:1030	Immune Response			Chemokines, Interleukins	Chemokines and receptors, Interleukins	IL-19, MDA1, ZMDA1, IL-10C, NG.1	13.1564	-0.0835027	0.565849	-0.147571
IL1A	3.8611	2.91356	5.08491	2.79586	3.83827	1.96385	5.21943	2.85524	5.30999	2.61619	2.75999	2.35739	5.29968	5.82851	3.2116	2.75819	2.59465	5.71779	2.59681	2.84341	4.14002	2.53238	3.03401	3.69714	-1.26768	4.60382	3.34055	1.89881	2.71127	3.99552	3.54685	4.18216	4.22411	3.56704	2.82707	IL1A		IL1-ALPHA	NM_000575.3:1085	Immune Response		F;I	Cytokines, Interleukins	Acute-phase response, Cytokines and receptors, Inflammatory response, Innate immune response, Interleukins	IL1, IL1F1, IL-1A, IL1-ALPHA	15.4802	-2.90082	0.562139	-5.16032
IL1B	6.05973	7.62157	8.55967	6.13801	7.87445	7.49125	6.92876	5.44997	6.41104	5.69881	6.83092	6.03752	6.26626	7.02861	4.86371	8.09207	5.55621	7.95662	6.22144	5.94655	5.10985	5.49871	5.44004	6.50066	7.30412	5.85878	5.93034	6.44251	7.16227	6.07998	6.0167	5.94405	6.19606	6.78815	7.45024	IL1B		IL1-BETA	NM_000576.2:840	Immune Response		F;I	Chemokines, Cytokines, Interleukins, Pathogen Defense, Regulation	Innate immune response, Chemokines and receptors, Cytokines and receptors, Defense response to virus, Interleukins, Regulation of inflammatory response	IL1F2, IL-1B, IL1-BETA	108.253	-0.40349	0.53566	-0.753257
IL1R1	8.15698	9.21358	7.5624	9.39898	7.90198	9.67616	7.96758	8.72146	8.69349	8.30824	8.29915	9.48716	9.01988	9.04433	8.38457	8.60605	8.82684	8.39565	10.6386	7.78526	9.23877	8.76562	8.83938	8.65271	8.31325	6.98622	8.4555	8.65853	9.13097	8.8434	8.48755	8.48433	9.52417	8.35233	8.60318	IL1R1	CD121A	IL1R1	NM_000877.2:4295	Immune Response		I		CD molecules, Innate immune response	IL1R, IL1RA, D2S1473, CD121A	452.767	-0.0207682	0.40314	-0.0515161
IL1R2	3.40158	5.54024	4.72327	3.96838	4.96919	4.67027	5.38431	4.54698	5.67858	4.3601	3.43541	4.36055	5.3771	6.1431	5.19992	4.49463	4.08227	5.99518	3.58936	4.23897	4.88632	4.0574	4.37534	4.83221	3.72589	4.65418	3.95535	4.12701	5.99193	4.68774	5.67129	4.517	4.64379	5.96369	5.46337	IL1R2	CD121b	IL1R2	NM_173343.1:113	Immune Response			Cytokines	CD molecules, Cytokines and receptors	IL1RB, CD121b	29.8744	-0.867546	0.405562	-2.13912
IL1RAP	7.17944	7.09022	7.36353	6.56344	7.54083	6.18282	6.29191	6.99092	6.62939	6.56031	6.66765	6.39767	6.8958	7.014	8.012	6.91632	5.65338	6.82915	6.03682	6.1637	6.84886	6.6369	6.04269	7.10841	6.83223	6.62488	6.49536	6.68654	6.4767	5.62769	6.2318	6.14758	8.9479	7.20349	6.30747	IL1RAP		IL1RAP	NM_002182.2:460	Immune Response		I		Innate immune response	IL-1RAcP, IL1R3, C3orf13	117.795	-0.145519	0.377656	-0.385321
IL1RAPL2	4.36053	4.28451	3.84295	5.01829	4.09078	4.73213	5.91675	3.50911	5.81436	5.6594	3.06552	4.72677	5.94304	6.92162	3.71368	4.41533	4.15262	6.4475	3.74098	4.53831	4.79293	4.22358	4.81494	3.89214	4.36909	5.12388	4.30029	4.14313	3.67858	5.05957	6.30333	5.16276	6.11419	4.89274	4.46123	IL1RAPL2		IL1RAPL2	NM_017416.1:1800	Immune Response		I		Innate immune response	IL-1R9, TIGIRR-1, IL1RAPL-2, IL1R9	33.3554	-1.71099	0.473244	-3.61546
IL1RL1	3.98982	6.66167	4.06561	4.87139	4.34672	5.2044	5.38035	4.65803	5.84192	7.43651	6.05297	4.96169	6.18266	6.43115	4.85397	5.95251	5.60972	7.25463	4.56074	5.01946	6.20441	5.82819	6.11763	6.00861	4.56205	4.55228	4.87377	5.88629	5.82025	5.11209	5.78802	5.26442	5.64294	4.24343	7.33687	IL1RL1		IL1RL1	NM_016232.4:700	Immune Response		I		Innate immune response	ST2, FIT-1, ST2L, ST2V, DER4, T1, IL33R	54.7134	0.179847	0.398995	0.45075
IL1RL2	5.20229	4.29341	4.05185	6.11188	4.24522	4.32112	5.31708	5.29083	4.71666	4.54863	3.89004	4.96489	5.06972	5.50191	7.11934	3.48044	3.87392	5.47704	4.00458	4.53873	4.10769	4.36299	3.73145	5.00636	4.12278	4.06206	3.45161	3.7495	4.00063	4.78723	5.59932	3.41769	5.78694	4.92574	3.58282	IL1RL2		IL1RL2	NM_003854.2:595	Immune Response		I		Innate immune response	IL1R-rp2, IL1RRP2	28.614	-0.935586	0.501468	-1.86569
IL1RN	6.88832	7.03951	7.70276	6.87967	6.93071	5.3924	6.26695	5.16067	6.7466	6.22075	6.66652	5.56196	6.3035	6.8857	5.4577	6.03366	6.02231	6.66939	7.32521	7.76626	5.52507	5.29388	4.53971	3.86928	5.48809	5.70987	6.20468	6.8316	8.10811	4.21035	6.05305	5.48838	6.54415	6.41243	7.36711	IL1RN		IL1RN	NM_000577.3:480	Immune Response			Cytokines, Interleukins	Acute-phase response, Cytokines and receptors, Interleukins	IL1RA, ICIL-1RA, IL1F3, IRAP, IL-1RN, MGC10430	90.1691	0.440351	0.48917	0.900201
IL2	2.62229	1.80026	2.30922	3.46328	2.53331	1.95158	5.52069	2.16136	5.50369	3.79707	3.03021	4.52736	5.41206	5.50173	3.04257	2.96829	3.31892	5.57221	2.02354	2.60952	3.34254	1.76934	3.41075	4.11382	2.1763	4.53979	4.27974	2.18231	3.78788	2.90383	3.13968	4.51644	2.49803	2.9722	3.42783	IL2		IL2	NM_000586.2:300	Immune Response		A	Cytokines, T-Cell Functions, Regulation	Adaptive immune response, Anti-inflammatory cytokines, B-cell activation, Cytokines and receptors, Innate immune response, Interleukins, Th1 & Th2 differentiation, T-cell differentiation, T-cell polarization, T-cell regulators	IL-2, TCGF	15.5509	-2.44524	0.566004	-4.32018
IL21	3.40616	2.83	3.90634	4.42137	3.30201	2.40748	6.06463	3.69276	5.06178	2.58422	2.61402	4.89402	5.67046	6.58373	3.687	3.70118	3.0539	5.90911	3.18761	3.83187	3.96343	2.22197	3.72569	4.22516	2.42133	5.35577	3.39921	2.18305	3.91239	3.40343	2.86934	4.8204	4.42491	2.60014	3.95718	IL21		IL21	NM_021803.2:65	Immune Response		A	Cytokines, Interleukins	Adaptive immune response, Cytokines and receptors, Interleukins	Za11, IL-21	19.9134	-2.94069	0.51297	-5.73267
IL21R	5.853	5.70327	5.84059	6.81883	6.37794	4.49376	6.43205	5.74539	6.33317	5.57355	5.94747	7.1608	6.4583	7.62412	6.01434	6.55184	6.97813	6.37754	6.47249	5.46874	6.23685	5.49373	6.41443	4.00054	5.05629	6.40312	5.65712	5.40002	6.30801	6.12793	6.13716	6.55853	5.0089	5.06052	5.38987	IL21R	CD360	IL21R	NM_021798.2:2080	Immune Response - Cell Type specific	NK CD56dim cell	A	Cell Functions	Adaptive immune response, Basic cell functions, Cell Type specific, CD molecules	CD360	70.5844	-0.727873	0.398822	-1.82506
IL22	1.93894	2.40545	2.51255	1.98341	2.31846	1.92091	4.79672	2.51706	4.42294	2.36827	1.54221	3.215	5.00441	5.98562	2.47496	3.67473	2.73432	5.65075	2.245	3.13626	4.96666	1.27284	1.66948	1.49669	2.18339	4.44144	3.56541	1.6255	3.28999	2.9472	3.15787	4.20667	3.93469	2.95189	2.91054	IL22		IL22	NM_020525.4:319	Immune Response		F	Cytokines	Acute-phase response, Anti-inflammatory cytokines, Interleukins	ILTIF, IL-21, zcyto18, IL-TIF, IL-D110, TIFa, TIFIL-23, IL-22, MGC79382, MGC79384	13.4576	-3.42325	0.616636	-5.55149
IL22RA1	3.42422	3.67536	4.25216	4.3061	3.14814	3.00382	5.81473	4.18471	5.5669	4.08471	3.17067	3.91539	5.45529	5.90085	4.82875	3.89633	2.28327	5.29386	2.91214	3.90739	4.42135	3.27199	4.36398	3.70507	2.495	3.92021	3.69957	3.38212	3.42257	4.48237	3.05826	4.57283	3.86184	4.37976	2.00549	IL22RA1		IL22RA1	NM_021258.2:2524	Immune Response			Chemokines	Chemokines and receptors	IL22R, CRF2-9	19.6604	-2.13235	0.482575	-4.41868
IL22RA2	4.12429	3.75787	4.27201	4.81078	5.24991	3.71193	3.62271	4.60687	2.87009	4.6403	3.86633	4.23249	4.50251	3.15547	6.73931	5.12494	4.99264	3.87491	5.28106	4.79817	5.04174	4.76882	5.05249	4.37433	3.47976	3.73287	4.36346	4.0031	4.21163	4.50644	3.80259	4.22561	5.2602	4.86467	4.61675	IL22RA2		IL22RA2	NM_181310.1:290	Immune Response			Chemokines	Chemokines and receptors	CRF2-S1, IL-22BP	24.6225	0.509022	0.464044	1.09693
IL23A	3.8575	4.04522	5.85523	4.49125	4.04293	3.69288	5.51542	3.65454	5.09058	3.87122	3.9243	4.72051	5.49542	6.04658	5.97079	4.38674	4.50444	5.33157	4.54374	4.83539	5.34745	3.49249	4.18255	4.52461	2.97992	5.20104	3.81602	3.90747	4.35601	5.0628	4.66525	4.5719	5.47719	4.23484	4.67171	IL23A		IL23A	NM_016584.2:411	Immune Response		I	Interleukins	Innate immune response, Interleukins	SGRF, IL23P19, IL-23, IL-23A, P19	27.5928	-1.45534	0.459212	-3.16922
IL23R	3.78187	3.64445	3.06983	3.3951	2.24768	3.18919	5.3553	2.5709	4.97982	1.98802	3.05388	3.03626	4.59048	5.63614	3.73243	3.0615	2.37737	5.18277	2.85305	4.21653	3.37506	2.40885	3.03462	3.44876	2.12333	4.39824	3.32052	2.82663	4.26446	4.17199	3.00384	4.42527	3.82205	1.93842	3.34765	IL23R		IL23R	NM_144701.2:710	Immune Response			Cytokines	Cytokines and receptors	IL-23R	14.0376	-2.14402	0.493617	-4.3435
IL24	3.9238	3.76492	3.67856	4.76329	4.3678	4.22865	6.36191	3.89367	6.10829	3.19988	4.52444	3.62168	6.01501	6.78035	4.07582	4.0063	4.4476	5.75976	2.62476	4.5227	5.5563	3.63753	4.61135	4.23059	3.75573	5.89676	4.07701	2.64937	3.61804	4.40483	2.89798	5.26485	5.26927	2.94432	5.07045	IL24		IL24	NM_181339.1:1016	Immune Response		F	Cytokines, Interleukins	Anti-inflammatory cytokines, Interleukins	ST16, mda-7, IL10B, Mob-5, C49A, FISP, IL-24	28.2268	-2.14367	0.473587	-4.52646
IL25	3.41497	3.41383	3.36141	3.00508	3.45109	3.34849	5.1095	3.87147	5.11395	3.75835	2.9228	3.69538	4.94869	5.78211	4.24276	3.21796	3.84015	5.0053	3.40275	3.86871	4.95504	2.82394	3.72127	3.89677	3.78049	4.67086	3.99643	3.06706	3.27253	4.41197	4.18296	4.61097	3.79107	2.49721	4.97393	IL25		IL25	NM_022789.2:1027	Immune Response		F	Interleukins	Inflammatory response to antigenic stimulus, Interleukins	IL17E, IL-25, IL-17E	17.418	-1.6373	0.439073	-3.729
IL26	4.07749	4.09537	4.01616	4.92958	4.15049	3.84032	6.09138	3.46369	5.54849	4.25928	4.11101	5.03002	5.793	6.18793	4.66786	4.47897	4.9855	5.74915	3.59556	5.15851	4.60243	4.36607	4.8087	4.66279	3.55049	5.24116	4.34569	3.56301	4.82566	4.80794	5.25255	4.63114	4.26107	4.47407	5.03619	IL26		IL26	NM_018402.1:80	Immune Response - Cell Type specific	Th2 cell		Cytokines, Interleukins	Cell Type specific, Cytokines and receptors, Interleukins	AK155, IL-26	29.3791	-1.49401	0.409847	-3.64529
IL27	4.25613	2.73725	4.27118	4.44371	4.12262	2.50214	5.59232	3.20564	5.15314	3.87722	3.05344	3.36533	4.77106	6.26707	2.44429	3.41245	3.42984	5.52658	2.02751	2.83937	3.38108	4.49343	2.51131	2.77761	2.1243	5.39655	3.32448	1.91834	3.58111	3.07597	3.92334	4.53797	4.99478	3.92485	3.7344	IL27		p28	NM_145659.3:143	Immune Response		I	Interleukins	Innate immune response, Interleukins	IL30, IL-27, p28, IL27p28, IL-27A, IL27A, MGC71873	18.441	-1.84533	0.525781	-3.5097
IL2RA	6.56658	6.46885	6.5733	6.56969	6.11539	5.44766	7.01642	6.32656	6.20433	6.05481	5.14128	6.72489	6.84566	7.41075	5.99312	6.24695	6.72997	6.2738	5.90065	6.02975	6.95441	5.7345	6.47753	5.70612	4.4374	6.52937	5.39022	5.86418	6.09938	5.76889	5.54959	6.61441	6.39733	5.07116	5.96107	IL2RA	CD25	IL2R	NM_000417.1:1000	Immune Response		A;F	Regulation	Adaptive immune response, CD molecules, Inflammatory response to antigenic stimulus, Negative regulation of immune response	IL2R, IDDM10, CD25	76.5114	-0.827027	0.348397	-2.3738
IL2RB	7.45178	7.36824	6.82741	8.51059	7.25155	6.30055	7.47482	7.43122	6.89517	7.33526	7.23774	7.64904	7.66366	7.44404	7.83881	7.75796	8.68197	6.70206	8.16763	7.07268	7.20262	7.25016	11.4104	6.32702	6.03792	7.26403	7.28844	6.91583	7.5926	7.49807	7.32784	7.99239	6.77266	6.19929	6.84906	IL2RB	CD122	IL2RB	NM_000878.2:1980	Immune Response		A	Cytokines	Adaptive immune response, CD molecules, Cytokines and receptors	IL15RB, CD122	253.133	-0.0271222	0.635171	-0.0427006
IL2RG	7.64161	7.34963	7.75076	7.4381	7.51759	6.96175	6.90812	7.73208	7.19298	6.83342	7.106	8.08781	7.13063	7.33904	7.77587	7.76797	7.37595	6.5144	7.96925	6.49043	7.28377	7.9558	7.66035	6.72347	5.84136	6.66222	7.41357	7.5889	6.72078	7.81738	6.93752	7.93259	5.89193	5.56948	5.82425	IL2RG	CD132	IL2RG	NM_000206.1:595	Immune Response		A	Chemokines	Adaptive immune response, CD molecules, Chemokines and receptors	SCIDX1, IMD4, CIDX, CD132	162.043	-0.0733102	0.429645	-0.17063
IL3	3.19189	2.88027	2.54776	3.27681	3.88921	2.06267	5.05409	3.116	4.77152	3.36956	3.41165	2.98287	5.38355	5.82186	4.08348	3.09307	3.51369	5.03037	2.96748	3.73758	4.94618	2.82749	3.03683	4.07936	2.73693	4.48431	2.38271	1.18115	3.26686	3.85574	4.64437	4.2741	3.7884	3.97901	4.00942	IL3		IL3	NM_000588.3:130	Immune Response			Regulation, T-Cell Functions	Interleukins, Regulators of Th1 and Th2 development	IL-3, MULTI-CSF, MCGF, MGC79398, MGC79399	15.5888	-2.1277	0.495113	-4.29739
IL32	8.84159	8.74769	10.1513	8.84589	10.7478	8.4556	6.5765	9.75591	8.06191	8.70483	9.35432	9.37512	7.90369	7.72173	11.0373	8.04069	8.63383	7.92184	8.76852	8.47771	8.29578	9.30674	8.9761	8.66106	8.98395	8.58979	9.48382	8.82381	7.07012	9.28808	8.19742	8.97017	6.37753	10.3548	7.69353	IL32		IL32	NM_001012633.1:758	Immune Response			Chemokines, Interleukins	Chemokines and receptors, Interleukins	NK4, TAIF, TAIFb, TAIFd	550.448	0.502672	0.481742	1.04345
IL34	8.7555	6.45313	8.98644	6.01079	6.54771	6.08947	5.62143	8.14528	4.69206	6.74402	6.11002	4.66437	6.2336	4.8728	6.19819	5.50132	6.39082	5.16451	6.17883	4.88859	5.97775	7.06169	6.05334	7.18438	5.22106	4.97127	5.84394	6.39041	5.72196	6.8555	6.8828	4.91917	6.50621	10.8108	6.72226	IL34		IL34	NM_152456.1:860	Immune Response		I	Interleukins	Innate immune response, Interleukins	C16orf77, MGC34647, IL-34	145.835	0.934753	0.621717	1.5035
IL3RA	5.87537	6.1128	5.3007	4.7025	5.53305	5.68345	4.41799	5.1564	5.37892	5.55209	5.31691	6.3332	5.56956	5.18073	4.59653	4.90409	5.36023	5.49999	5.98369	4.9122	5.62179	6.42786	5.60409	5.54848	5.32275	4.80799	5.90429	6.27626	5.19207	5.92014	4.7693	4.92566	5.7639	5.36811	4.88498	IL3RA	CD123	CD123	NM_002183.2:745	Immune Response - Cell Type specific	pDC		Cell Functions	Basic cell functions, Cell Type specific, CD molecules	CD123	44.9025	0.415436	0.313239	1.32626
IL4	3.92723	3.86773	3.5394	4.85542	4.71635	3.39517	5.9531	3.23098	5.61408	4.71032	3.69699	4.05283	5.94636	6.41836	4.85049	4.70849	4.38565	5.95428	3.02724	5.10528	5.15863	3.7858	4.81509	4.74957	3.7697	5.49031	3.20919	3.51253	4.96924	4.95572	4.97143	4.54177	5.12943	4.8108	3.30632	IL4		IL4	NM_000589.2:625	Immune Response			Interleukins, Regulation, T-Cell Functions	Interleukins, Regulation of immune response, Th2 orientation	BSF1, IL-4, BCGF1, BCGF-1, MGC79402	28.1733	-1.75044	0.439117	-3.98628
IL4R	8.48156	8.73337	8.04965	8.20629	7.28148	8.02146	7.67921	8.11209	7.88764	8.27173	8.75807	7.95775	8.01678	7.68076	7.53515	7.79598	7.82756	8.1246	7.76677	7.7749	8.20018	8.80376	7.58682	8.58037	8.68669	8.20826	7.7727	8.58328	7.52591	7.69208	8.7558	7.88507	8.03427	7.95089	7.39818	IL4R	CD124	CD124	NM_000418.2:705	Immune Response			Cytokines, T-Cell Functions	CD molecules, Cytokines and receptors, Th1 & Th2 differentiation, Th2 orientation, T-cell polarization	CD124	276.155	0.310588	0.279669	1.11055
IL5	3.42002	2.54811	4.19364	3.14103	2.66867	2.33498	5.3916	1.98259	5.42643	1.5296	1.56722	3.22081	5.229	6.40948	2.67177	2.38842	2.35918	5.6465	2.71881	2.55943	3.40056	1.41229	0.944588	2.77913	1.66059	4.83585	3.33725	2.18725	3.06749	3.09513	-1.08338	4.59583	4.78485	-1.72571	4.04278	IL5		IL5	NM_000879.2:105	Immune Response			Cytokines, Interleukins, Regulation, T-Cell Functions	Cytokines and receptors, Interleukins, Regulators of Th1 and Th2 development, Th2 orientation, T-cell polarization	IL-5, EDF, TRF	15.1804	-3.3231	0.64155	-5.17979
IL5RA	3.40436	4.45767	3.6153	3.9139	4.44893	3.03016	5.98457	3.77313	5.33762	4.12849	3.53029	5.00178	5.42251	6.30509	4.39494	3.96428	3.9294	5.55115	3.00951	3.9433	4.35256	3.68365	4.18871	4.62177	3.13171	4.91422	4.30772	3.88581	3.72378	4.85322	5.17026	4.58541	4.41115	4.49964	4.19673	IL5RA	CD125	IL5RA	NM_000564.3:210	Immune Response - Cell Type specific	Eosinophils		Cytokines	Cell Type specific, CD molecules, Cytokines and receptors	IL5R, CDw125, CD125	23.0767	-1.77526	0.396141	-4.48138
IL6	5.2983	8.93073	6.6288	4.21382	6.74529	8.71792	5.78024	4.9731	8.15725	7.63714	5.9426	4.71683	4.68554	3.51225	5.1835	7.77713	5.58652	8.74475	6.86475	4.1384	6.89257	4.19566	7.80652	3.82255	3.4986	5.03427	4.68086	6.38158	6.72249	6.34768	6.3157	4.49016	6.69568	5.46006	7.08979	IL6		IL6	NM_000600.1:220	Immune Response		H	Interleukins	Humoral immune response, Interleukins	IFNB2, IL-6, BSF2, HGF, HSF	108.591	-0.714141	0.802528	-0.889864
IL6R	6.80575	7.28078	7.08527	6.55406	6.1882	6.85811	6.6862	6.58873	6.83792	6.57715	7.03876	7.23663	6.54621	7.28092	5.79696	6.38067	5.72838	6.99629	6.83862	6.41922	7.16631	7.12197	6.43567	6.77484	7.46804	8.00457	7.41016	6.81671	6.2652	6.70598	6.23806	6.65013	7.17102	7.49041	6.46363	IL6R	CD126	CD126	NM_000565.2:993	Immune Response			Cytokines	Acute-phase response, CD molecules, Cytokines and receptors	CD126	117.391	-0.0956725	0.322624	-0.296545
IL6ST	10.6279	12.2267	10.4654	11.1756	10.7588	13.0723	11.7137	10.3564	12.0163	12.7048	12.4113	12.4839	11.7356	11.0522	9.92754	12.1471	10.6292	11.6214	12.1497	12.3267	11.4992	11.935	12.4453	12.0405	12.2222	11.9795	11.8543	12.7579	12.6452	11.4069	10.4197	12.3851	10.5775	9.61722	13.6588	IL6ST	CD130	GP130	NM_002184.2:2505	Immune Response		F	Chemokines	CD molecules, Inflammatory response, Chemokines and receptors	GP130, CD130	4034.28	0.954713	0.362551	2.63332
IL7	4.98985	4.11138	4.50631	5.06955	2.91653	2.23917	6.30075	3.7722	6.16348	4.36699	4.084	3.7776	5.55964	7.02124	4.22702	3.71227	3.92482	5.63111	3.5936	3.94436	4.87847	4.02659	3.58339	4.2221	4.16321	6.09367	4.77903	4.57289	4.16137	4.85953	4.53971	5.35259	4.66697	4.24223	3.64401	IL7		IL7	NM_000880.2:38	Immune Response		A;H	Interleukins	Adaptive immune response, Humoral immune response, Interleukins	IL-7	28.7361	-1.8058	0.447158	-4.03839
IL7R	8.10326	8.58453	8.12893	8.14195	7.93052	6.82646	7.88332	8.82218	7.6306	8.23803	8.28505	7.9233	8.32718	8.09782	7.41834	8.84104	9.00201	7.78163	8.89333	6.61507	8.84901	8.72489	8.40327	7.57322	7.20048	7.28427	7.41756	7.92812	8.32154	8.01064	7.46304	8.5021	6.84229	6.53688	7.34313	IL7R	CD127	CD127	NM_002185.2:1610	Immune Response		A	Cytokines	Adaptive immune response, CD molecules, Cytokines and receptors	CD127	282.183	0.11959	0.44542	0.268489
IL8	5.40906	8.51307	9.49259	4.07578	8.60892	5.82327	6.2168	6.53513	6.34548	6.23947	5.96903	5.97665	6.36694	8.31381	9.74615	7.35295	5.43353	8.19308	5.23074	5.22392	7.38421	4.6034	6.34469	4.98383	5.41562	7.36418	6.48859	5.85447	8.69593	4.80047	9.37142	4.99027	8.9828	8.31955	6.18712	IL8										188.775	-0.570004	0.713474	-0.798914
IL9	2.58493	2.17305	2.2691	3.1759	2.86855	2.78286	4.37226	2.29799	3.75725	1.47189	3.22459	3.3321	3.88934	4.22992	3.2405	2.57065	3.05747	4.42795	2.2425	2.73642	3.97507	3.13641	3.42951	4.03974	3.56835	3.05148	3.45045	3.75091	3.9995	2.82575	3.27918	2.7782	3.63551	2.73482	2.66908	IL9		P40	NM_000590.1:300	Immune Response		F	Cytokines	Cytokines and receptors, Interleukins, Regulation of inflammatory response	IL-9, HP40, P40	9.26628	-0.638936	0.420374	-1.51992
ILF3	10.7844	10.6955	11.4982	10.7401	10.532	11.4165	9.7785	11.1309	10.462	10.9195	10.8695	10.3108	10.1168	9.19469	11.5364	10.313	9.80957	9.96364	10.8314	10.7526	10.2649	10.6851	10.4507	10.7305	10.9849	10.2855	10.3475	10.6089	10.0062	10.0871	10.6766	10.4143	10.8414	11.357	10.5765	ILF3		ILF3	NM_001137673.1:730	Immune Response			Chemokines	Chemokines and receptors	NF90, MPHOSPH4, MPP4, DRBP76, NFAR-1	1636.81	0.589895	0.309058	1.90869
INPP5D	7.6532	7.55179	6.9658	7.5639	6.75202	7.7031	7.70228	7.24706	7.146	7.17986	7.04154	7.34254	7.40004	7.47204	6.92178	7.78298	7.24723	7.5326	7.81202	7.21493	7.34314	8.14044	7.25032	7.34508	7.31805	7.24644	7.08119	7.31253	7.70173	7.8522	7.13934	7.67859	7.08756	5.84171	7.06316	INPP5D		INPP5D	NM_005541.3:4075	Immune Response			Regulation	Negative regulation of immune response	SHIP, hp51CN	167.518	0.023698	0.279962	0.084647
IRAK1	10.3435	8.48432	9.86366	8.77775	9.80613	8.29809	8.05902	10.3846	7.8611	8.57676	8.76087	8.52691	8.02512	8.99413	9.65165	8.27864	8.17764	7.61577	9.01351	8.6726	8.90307	8.58459	8.42288	8.48921	9.03513	8.18342	8.83302	8.75792	7.94167	8.06475	8.0497	8.41011	9.66795	9.81437	8.59146	IRAK1		IRAK	NM_001569.3:1995	Immune Response		I		Innate immune response	IRAK, pelle	490.143	0.261667	0.346258	0.7557
IRAK2	5.12366	6.08215	6.67014	5.98086	6.64329	6.01553	5.14765	6.33155	5.39288	5.924	6.57329	5.02308	5.62482	4.69352	6.59612	5.62621	5.56283	5.58691	7.00478	6.0635	5.30128	5.73108	6.18283	5.35382	6.17777	4.68929	6.70837	6.30304	5.36089	5.34526	6.15104	5.70933	7.18208	6.5704	5.97488	IRAK2		IRAK2	NM_001570.3:1285	Immune Response		I		Innate immune response		65.1839	0.56447	0.334091	1.68957
IRAK4	7.57169	8.08446	7.62388	8.64542	7.32407	8.9775	8.00874	7.69565	7.81235	8.1414	7.78182	8.15077	8.11313	7.50201	6.8291	8.7225	8.22563	7.90245	9.02836	7.89709	8.23492	8.14779	8.12944	8.34429	8.15542	7.86086	7.50446	8.5063	8.66993	8.41112	8.07113	8.18274	7.97482	7.97055	8.58713	IRAK4		IRAK4	NM_016123.1:2175	Immune Response		I		Innate immune response	NY-REN-64	284.296	0.393227	0.284021	1.3845
IRF1	7.44193	8.19358	8.13676	7.76189	7.72264	8.58245	6.96418	7.53897	7.41204	7.97902	8.05977	8.33236	7.01956	6.73026	8.04475	7.7404	7.68571	7.00553	7.70973	7.51445	7.12957	7.45217	7.9628	7.06571	7.70381	7.14192	7.62022	7.69255	7.07535	7.30724	6.87934	7.23186	7.00942	6.57377	7.00479	IRF1		IRF1	NM_002198.1:510	Immune Response			Chemokines, Regulation, T-Cell Functions	Cytokines and receptors, Th1 orientation, Transcription factors, Transcriptional regulators	MAR	192.601	0.382653	0.319209	1.19876
IRF2	8.11707	8.22935	8.50441	8.38195	8.26238	9.17265	8.32812	7.99396	7.97392	8.71303	8.30591	8.30626	7.7816	7.4149	8.01201	8.49585	8.5789	8.25563	9.70101	7.94583	8.34304	8.5931	8.515	8.31858	8.58075	7.88391	8.87821	8.65961	8.80232	8.51133	8.57568	8.11804	8.62504	8.10323	8.23093	IRF2		IRF2	NM_002199.3:1624	Immune Response			Chemokines, Regulation	Cytokines and receptors, Transcription factors, Transcriptional regulators		350.699	0.542939	0.271591	1.99911
IRF3	7.19141	7.70237	7.32315	8.23701	7.08927	8.44152	7.93637	7.79264	7.88722	9.02779	8.04307	7.69655	8.00577	7.45379	7.85149	8.10436	9.17596	7.5153	8.1048	8.29334	8.26364	7.72718	7.98235	8.33509	8.25035	8.06016	7.59492	8.20985	8.72323	8.02469	8.23274	7.69645	9.19406	8.07993	9.25124	IRF3		IRF3	NM_001571.5:1303	Immune Response		I		Innate immune response		288.357	0.913684	0.303796	3.00756
IRF4	7.64778	7.36929	10.1008	6.9948	7.19498	6.69365	7.63611	8.18482	7.49781	7.21119	7.70191	8.95246	8.02628	7.84557	7.73258	7.7513	8.32866	7.48395	7.87516	6.30782	7.14885	8.10574	7.56921	8.3185	6.57867	6.98973	7.79769	7.90684	6.55509	8.08589	7.21198	7.68252	6.32778	5.83909	7.75259	IRF4		IRF4	NM_002460.1:325	Immune Response			Regulation, T-Cell Functions	Regulators of T-cell activation, Transcription factors, Transcriptional regulators, T-cell differentiation	MUM1, LSIRF	237.641	0.0623024	0.531649	0.117187
IRF5	6.71145	5.99252	6.61941	7.10464	6.6778	6.46502	6.65251	7.39629	6.14515	6.61731	6.24259	6.87429	6.44007	7.41453	6.41103	7.15403	6.82173	6.0162	7.63103	6.87357	6.88236	6.5776	6.62969	6.85736	6.60705	6.87076	6.27044	6.66487	6.99416	6.90903	7.62915	7.25025	7.33945	7.23768	7.37613	IRF5		IRF5	NM_002200.3:1845	Immune Response			Senescence	Senescence initiators interferon related		116.935	0.169327	0.280783	0.603054
IRF7	9.4393	8.60725	9.88124	9.89905	10.5805	9.90266	9.82888	8.7261	8.60077	9.05432	8.89832	8.39333	8.11482	8.55629	8.76486	9.30837	8.84613	8.4835	9.68576	9.60292	8.39345	8.54866	9.84047	8.76257	9.78156	8.73374	8.37634	9.04853	9.40089	8.35606	9.06614	8.88528	8.29356	7.74145	8.33321	IRF7		IRF7	NM_001572.3:1763	Immune Response		I		Innate immune response		565.734	0.0845406	0.396431	0.213254
IRF8	7.51283	7.07879	6.56183	7.5413	6.57258	7.4003	7.05759	7.18734	6.92028	6.91736	6.98094	7.4181	6.59047	6.72575	6.88408	7.52139	7.20605	6.41278	7.48266	6.95008	7.2643	7.09018	7.61856	6.2263	6.59271	6.79413	7.00236	7.17326	6.51822	7.33201	7.27459	7.50569	6.19093	6.84565	6.56732	IRF8		IRF8	NM_002163.2:253	Immune Response			Chemokines, Regulation	Cytokines and receptors, Transcription factors, Transcriptional regulators	ICSBP1, IRF-8, ICSBP	133.75	0.0298244	0.295072	0.101075
IRGM	3.30413	3.27576	4.07045	4.09751	3.43291	3.32732	5.63428	3.23513	5.37944	3.02922	3.19442	4.12194	5.42055	6.46393	3.48453	3.47036	4.40619	5.62977	2.70471	4.36854	4.09091	3.15881	3.97267	4.51385	2.95779	5.4473	3.1903	2.60309	4.38765	4.82434	4.39461	4.63333	3.76215	3.85624	3.98823	IRGM		IRGM	NM_001145805.1:1412	Immune Response		I		Innate immune response	IRGM1, LRG47, LRG-47, IFI1	20.8458	-2.2541	0.458798	-4.91307
ISG15	11.0144	8.5212	10.6356	11.2033	11.5345	9.05347	11.2594	9.84971	6.95215	8.40366	8.64238	7.92839	7.50615	8.93184	9.02013	9.82525	9.92063	7.70792	10.6722	9.79818	8.78095	8.2323	12.4609	7.92402	9.46605	8.14382	7.84012	7.74878	10.5566	7.73164	8.28723	8.69617	8.65154	9.39328	7.81264	ISG15		ISG15	NM_005101.3:305	Immune Response		I		Innate immune response	G1P2, IFI15, UCRP	913.05	-0.429369	0.740683	-0.579693
ISG20	9.14591	7.6874	9.0874	8.77168	8.61649	8.74096	7.45931	8.51794	6.75959	7.70286	8.30427	8.51625	7.1722	6.94852	7.51696	7.3054	7.69703	8.09965	8.3626	6.87174	8.00737	7.73913	8.43259	7.75232	7.93425	7.88945	7.16049	8.04537	7.46693	7.82814	6.90365	7.50251	6.55294	8.35815	6.94236	ISG20		ISG20	NM_002201.4:358	Immune Response		I		Innate immune response	HEM45, CD25	256.356	0.316929	0.41166	0.769879
ITCH	8.79756	9.43543	9.7582	9.9663	8.67451	9.77619	8.45149	9.68611	8.76339	9.47327	9.54883	9.73965	8.74585	8.80371	9.41443	9.38283	9.27588	9.10957	9.95919	9.36618	9.02019	9.50607	9.09798	9.14989	9.57441	9.05002	9.57103	9.37407	9.12441	8.932	9.33661	9.1091	9.06895	9.58508	8.84506	ITCH		ITCH	NM_001257138.1:438	Immune Response		I		Innate immune response	AIP4	643.959	0.401572	0.266038	1.50945
ITGA1	8.39928	8.85981	7.87152	8.57178	8.16606	8.72681	7.66154	8.37297	8.09428	8.86554	8.97584	8.88373	8.64027	8.11455	8.98198	8.05514	7.82729	8.2556	8.86818	9.01204	8.27262	9.44895	8.85374	8.80992	9.14163	8.46772	9.62507	9.00198	8.47976	8.19693	8.44677	8.1382	9.00073	8.42739	8.47189	ITGA1	CD49a	CD49a	NM_181501.1:1875	Immune Response			Adhesion, T-Cell Functions	Adhesion, CD molecules, T-cell anergy	VLA1, CD49a	399.073	0.645122	0.246286	2.6194
ITGA2	8.49451	8.00131	7.12453	7.60907	6.77575	7.77357	5.99178	7.32763	6.28462	7.47207	7.84392	7.33316	7.06275	6.9677	7.38708	7.05818	6.48298	5.64988	7.75398	8.63507	7.80778	7.81896	6.03168	7.92613	6.08976	7.59805	5.89899	7.69043	6.85438	7.50982	7.61627	7.3695	6.72157	6.94738	6.44281	ITGA2	CD49B	CD49b	NM_002203.2:475	Immune Response			Adhesion	Adhesion, CD molecules	CD49B, CD49b	167.954	0.505524	0.467432	1.08149
ITGA2B	5.01066	3.3604	5.92141	4.72835	4.69201	4.78089	5.80235	3.54453	5.72593	4.74011	5.1427	3.70593	5.33525	5.88356	5.79748	3.95857	3.31816	5.36062	2.4613	4.42808	5.31625	3.96095	3.23541	5.3098	4.15304	5.10025	4.35194	3.72929	3.88616	3.59415	3.07091	5.3809	3.8711	5.10814	5.17252	ITGA2B	CD41	CD41	NM_000419.3:740	Immune Response			Adhesion	Adhesion, CD molecules	GP2B, CD41B, CD41, PPP1R93	28.8608	-1.04032	0.545103	-1.90848
ITGA4	7.92088	7.3205	7.10766	7.68035	6.89519	7.63729	7.70732	7.29039	7.44224	7.53205	7.74914	7.62292	7.5022	7.28674	7.69973	7.62536	7.92919	7.5255	7.52122	7.59093	7.89585	7.93324	8.04199	7.46954	7.45206	7.08658	6.98397	7.59615	7.27667	7.7442	7.332	7.74641	7.27473	7.24823	8.91981	ITGA4	CD49D	CD49D	NM_000885.4:975	Immune Response			Adhesion, Regulation	Adhesion, CD molecules, Regulation of immune response	CD49D, CD49d	198.089	0.549234	0.289305	1.89846
ITGA5	8.29049	9.10575	8.45515	8.57686	8.80972	8.82765	7.49985	9.26052	7.94696	8.35412	9.42357	8.66987	8.84752	7.71959	8.67085	8.31763	8.48624	8.6644	8.39806	8.65671	8.66298	9.36265	8.44602	8.45177	9.33659	8.03625	8.90837	8.96495	8.31589	8.19434	8.35864	8.10061	8.84662	9.1971	8.03052	ITGA5	CD49e	CD49e	NM_002205.2:925	Immune Response		I	Adhesion	Adhesion, CD molecules, Innate immune response	FNRA, CD49e	400.956	0.459425	0.275423	1.66807
ITGA6	9.2418	8.58248	10.1178	7.84558	11.9215	10.1748	7.60623	9.78765	8.19603	9.52456	8.47492	8.15654	8.48746	7.11901	9.85062	8.1833	7.6633	9.49437	9.61373	8.40814	9.12478	9.56707	8.21439	9.39313	9.14808	7.18509	8.80724	9.71514	8.23693	9.9295	8.10875	7.79183	8.93164	11.0108	9.2766	ITGA6	CD49f	CD49f	NM_000210.1:3065	Immune Response			Adhesion	Adhesion, CD molecules	CD49f	662.673	0.895327	0.437642	2.0458
ITGAE	6.59961	7.18861	7.03943	7.26325	6.43454	7.44602	5.95771	7.13754	6.06128	6.60451	7.35042	7.7207	6.35774	6.12186	6.95604	6.57728	6.50461	6.16517	7.26619	7.044	6.73712	7.40073	6.68739	6.53177	6.9654	6.61737	7.64275	7.34334	5.3995	6.5336	6.52514	6.39705	7.06207	6.52291	6.38506	ITGAE	CD103	CD103	NM_002208.4:3405	Immune Response			Adhesion	Adhesion, CD molecules	CD103, HUMINAE	115.876	0.589262	0.328958	1.7913
ITGAL	7.28827	7.22088	7.40803	7.6076	6.9536	8.02242	7.64211	6.99017	7.42201	7.54067	7.60038	8.12895	7.31256	7.44237	7.27202	8.76702	8.11926	7.07621	7.7602	7.12021	7.80154	7.61352	7.6079	8.08556	6.38566	8.01935	7.47496	7.6899	8.13464	8.28767	7.20529	7.8997	6.34155	6.32133	7.72613	ITGAL	CD11A	CD11A	NM_002209.2:3905	Immune Response			Adhesion, Regulation	Adhesion, CD molecules, Regulation of immune response	CD11A, LFA-1	197.504	0.406775	0.334385	1.21649
ITGAM	6.82817	7.41425	7.24919	6.81094	6.67845	7.72557	7.33207	7.07773	7.11541	7.23231	7.07556	7.56089	6.4756	7.16992	6.18914	6.50368	6.74697	7.34339	7.1504	7.13952	5.97131	6.99823	6.38651	6.6689	7.84138	7.31393	7.18845	6.72237	7.44745	7.0278	6.72165	7.73561	6.09098	6.16918	6.97633	ITGAM	CD11B	CD11b	NM_000632.3:515	Immune Response		I	Adhesion, Transporter Functions	Adhesion, CD molecules, Innate immune response, Receptors involved in phagocytosis	CR3A, CD11B, MAC-1, CD11b	131.166	-0.132189	0.259369	-0.509658
ITGAX	7.79154	8.54911	8.14396	7.91044	7.80507	8.6505	8.1712	7.92443	8.01289	8.49947	8.32109	8.5107	7.49369	8.17268	7.223	7.86794	6.91833	8.62954	8.15725	8.54665	7.64652	8.15852	7.72418	7.67937	8.38693	8.31003	7.70332	7.66017	8.15807	7.62943	7.30691	8.13027	8.09767	7.90511	8.01404	ITGAX	CD11C	CD11c	NM_000887.3:700	Immune Response		I	Adhesion	Adhesion, CD molecules, Innate immune response	CD11C, CD11c	265.723	0.0395749	0.262857	0.150557
ITGB1	12.4544	11.9934	11.8999	11.434	12.4471	11.9343	10.9376	12.9029	11.5948	11.8878	12.4824	11.7438	11.558	11.2964	12.2513	11.8354	11.9695	11.2427	12.1189	11.9685	12.2463	12.0923	11.8175	11.2829	12.5563	11.72	12.5549	12.3954	11.6793	11.5661	12.9484	11.7368	12.6655	12.9392	11.3119	ITGB1	CD29	CD29	NM_033666.2:2000	Immune Response			Adhesion, Regulation	Adhesion, CD molecules, Regulation of immune response	FNRB, MSK12, MDF2, CD29, GPIIA	4326.17	0.585261	0.25091	2.33255
ITGB2	8.79987	8.88381	9.01831	8.31247	9.0111	8.85532	8.06858	9.11757	8.03345	8.62046	8.66763	9.6724	7.87359	8.61382	8.95823	8.49884	8.46093	7.82316	8.94532	9.53005	8.26199	8.65894	8.68405	8.32111	9.36827	8.64097	8.7357	8.78372	8.51477	8.86795	8.32363	8.19809	7.66831	8.61667	8.56561	ITGB2	CD18	CD18	NM_000211.2:520	Immune Response			Adhesion, Regulation	Adhesion, CD molecules, Regulation of immune response	CD18, MFI7, LFA-1, MAC-1	421.66	0.449073	0.268963	1.66965
ITGB3	5.36184	6.95949	5.37995	6.86299	6.34155	6.80335	6.67758	5.69868	7.51362	5.10186	6.49048	5.82084	6.89084	6.32005	5.53087	6.96498	6.41378	7.64232	6.5031	6.27145	6.45627	6.36164	5.90201	6.58383	7.64353	6.13419	6.86055	6.43341	7.66287	6.35133	6.42142	5.34233	6.09095	7.35827	6.58473	ITGB3	CD61	CD61	NM_000212.2:4485	Immune Response			Adhesion	Adhesion, CD molecules	GP3A, CD61, GPIIIa	96.1967	-0.0995003	0.399623	-0.248985
ITGB4	9.67461	9.40695	9.53469	8.342	10.2076	10.2206	9.06368	11.2083	8.89534	9.97545	9.40984	8.98453	10.0401	7.68589	9.94434	8.60612	9.36594	9.3926	9.53985	9.24706	10.5833	9.89381	7.31554	10.7284	10.2225	7.70342	8.0003	10.2107	8.76177	10.1571	10.8529	8.72151	9.32106	10.6249	9.08162	ITGB4	CD104	CD104	NM_001005731.1:4151	Immune Response			Adhesion	Adhesion, CD molecules	CD104	849.766	0.485419	0.425543	1.1407
ITK	6.47338	7.09045	5.86878	6.91366	6.17927	6.59451	7.18079	6.75203	7.12718	6.57773	6.94304	6.72551	6.98726	7.87668	6.6107	7.8895	7.46806	6.91737	7.5445	6.07444	7.41599	6.26161	7.4567	5.83213	5.00332	6.94556	6.37276	6.25407	7.50262	7.59607	6.49032	7.26856	6.18049	3.49375	6.10655	ITK		ITK	NM_005546.3:3430	Immune Response		A		Adaptive immune response	EMT, PSCTK2, LYK	119.926	-0.268441	0.459503	-0.584198
JAK1	9.64451	10.2975	9.1445	9.74941	9.36719	10.0696	9.0009	10.0363	9.37124	9.99831	10.3117	9.30608	10.3379	8.50658	9.9042	9.49696	9.01368	9.46195	10.081	9.4516	9.66769	10.2507	9.47627	9.82605	10.1267	9.51925	10.3384	10.2993	9.649	9.95684	9.36648	9.40967	9.94879	10.1975	10.0363	JAK1		JAK1	NM_002227.1:285	Immune Response		I	Cytokines, Regulation	Cytokines and receptors, Innate immune response, Positive regulation of immune response	JAK1B, JAK1A, JTK3	891.701	0.512872	0.270868	1.89344
JAK2	8.99287	8.99374	8.80924	9.60828	9.22333	9.19328	8.80028	8.76861	9.15138	9.65292	9.35157	9.26021	9.58469	8.84205	8.86466	9.25651	8.49237	8.94364	9.58373	8.91694	8.81469	9.39415	8.69936	9.51549	8.96415	8.79523	9.6162	9.45188	8.76743	9.17962	8.47382	8.75891	9.36778	9.24725	8.9977	JAK2		JAK2	NM_004972.2:455	Immune Response		I	Cytokines, Regulation	Cytokines and receptors, Innate immune response, Positive regulation of immune response	JTK10	560.886	0.359237	0.222281	1.61613
JAK3	7.67208	7.54845	7.70134	7.87291	7.8492	7.14897	7.23671	7.56213	7.35879	7.60135	7.49125	8.15175	7.61509	6.4856	9.07337	8.29711	8.41462	7.42971	8.30501	7.20393	8.21481	8.04575	8.24357	7.18643	6.90622	6.56052	7.14495	8.01194	7.52204	8.04995	7.34025	7.85419	7.15698	7.45066	6.61251	JAK3		JAK3	NM_000215.2:1715	Immune Response		I	Cytokines, Regulation	Cytokines and receptors, Innate immune response, Positive regulation of immune response	L-JAK, JAKL, LJAK, JAK3_HUMAN, JAK-3	219.834	0.275351	0.398376	0.691183
JAM3	6.74095	8.31207	6.43655	8.0742	6.68016	7.57736	7.45512	7.20245	7.82316	8.20883	8.4323	7.50555	8.16913	7.89169	6.98371	7.38983	7.98944	7.91708	7.32415	7.63073	8.00478	8.76091	7.80404	7.76586	8.11949	7.72889	8.03829	8.23366	7.62518	8.01633	7.77169	7.22262	7.63856	7.6156	7.80228	JAM3		JAM3	NM_032801.3:890	Immune Response		A		Adaptive immune response	JAM-C, JAMC	221.024	0.398774	0.265621	1.50129
KIR_Activating_Subgroup_1	3.40287	1.19629	2.84474	4.68061	2.90816	2.63751	2.90065	3.04383	2.40362	3.18619	3.20958	2.84028	1.85154	1.22176	3.12229	0.552257	3.4521	1.77575	2.62698	3.21006	2.96573	2.25538	1.68498	2.74513	1.59063	1.0751	3.97681	3.15297	-1.1945	1.41812	3.75197	2.24687	-1.2961	3.95338	1.87369	KIR_Activating_Subgroup_1										6.23885	0.887311	0.581845	1.525
KIR_Activating_Subgroup_2	3.42983	3.60914	2.45805	3.68602	3.17512	2.16192	5.14654	3.06038	4.58628	3.24747	2.89571	2.74445	5.09813	7.34222	3.34738	2.51559	1.89472	5.81743	2.21954	3.11992	3.64929	2.43467	3.2332	4.10952	3.03384	4.22737	4.24364	2.42973	2.38504	3.33991	3.64739	4.02717	4.85989	3.24421	4.10335	KIR_Activating_Subgroup_2										20.0336	-3.21524	0.59572	-5.39723
KIR_Inhibiting_Subgroup_1	3.74416	3.42037	3.40624	4.86251	3.80297	3.94226	4.05444	4.0585	2.92134	2.9613	3.47236	3.04366	3.10124	4.24806	3.91315	3.57658	4.11618	2.45018	4.27857	2.91703	3.63723	3.16611	4.54965	3.374	3.03768	2.78619	4.05606	3.74746	3.90306	3.0246	3.1398	4.42358	5.34206	4.02169	4.0544	KIR_Inhibiting_Subgroup_1										13.4158	-0.13725	0.427691	-0.320909
KIR_Inhibiting_Subgroup_2	2.73718	2.48104	2.74063	4.0368	4.04071	3.10908	3.55654	3.36327	2.64741	3.55201	3.48178	1.8223	3.00339	3.15757	3.3013	3.22945	3.59686	2.99368	2.95228	3.27603	1.43996	3.51507	3.26017	3.8198	2.81484	1.59827	2.60745	3.31152	2.88184	3.28272	3.77679	3.28738	4.66497	1.63254	3.08292	KIR_Inhibiting_Subgroup_2										8.81595	0.375035	0.442649	0.84725
KIR3DL1	3.61814	3.23401	4.43881	3.28335	3.50082	2.88441	5.26692	3.69652	4.93469	2.62776	2.57911	2.91674	4.98621	5.35164	2.80035	3.5637	3.04619	5.82704	2.68919	4.03091	3.82328	2.92302	3.71608	3.46124	4.15257	3.46298	1.78721	3.13073	4.72727	3.22716	3.60013	4.7798	5.04113	4.00037	3.38653	KIR3DL1	CD158E1	KIR3DL1	NM_013289.2:1691	Immune Response - Checkpoint			NK Cell Functions, Regulation	CD molecules, NK cell functions, Regulation of immune response	KIR, cl-2, NKB1, cl-11, nkat3, NKB1B, AMB11, CD158e1/2, CD158E1, CD158e2	16.4333	-2.01955	0.465236	-4.34091
KIR3DL2	2.61174	2.92084	2.89181	4.23148	2.84549	2.72877	5.5898	3.47688	5.49624	1.99354	2.75776	2.37225	5.30997	6.71577	3.80011	3.49739	2.04643	6.04953	2.56496	3.08485	4.51095	2.23417	3.23741	3.15666	2.99963	5.08177	4.10415	3.07898	3.61664	4.02607	3.55966	5.47075	3.84062	3.55274	4.05156	KIR3DL2	CD158K	KIR3DL2	NM_006737.2:884	Immune Response			NK Cell Functions, Regulation	CD molecules, NK cell functions, Regulation of immune response	cl-5, nkat4, nkat4a, nkat4b, CD158K	19.8687	-2.97676	0.535697	-5.5568
KIR3DL3	2.76898	2.84058	2.45462	4.36745	3.19525	2.8405	5.86038	3.0253	5.58242	2.30962	3.20034	3.36692	5.28256	6.58312	3.99387	3.77672	2.8168	5.70642	1.89628	3.23124	4.16849	3.19183	3.42283	3.67279	3.48068	4.39163	3.67174	2.87229	3.60249	3.89558	4.10943	4.45853	4.43852	3.89419	3.66454	KIR3DL3	CD158z	KIR3DL3	NM_153443.3:539	Immune Response			NK Cell Functions	CD molecules, NK cell functions	KIRC1, KIR3DL7, KIR44, CD158z	18.3051	-2.54583	0.495893	-5.13383
KIT	8.18929	7.30403	5.60946	5.94217	5.80239	5.5805	4.97371	6.90558	5.89023	7.35754	7.09058	4.54316	6.88048	5.38613	6.02828	5.73521	5.94157	6.01188	5.25135	5.22015	5.15752	8.68385	5.80532	8.4065	5.75057	3.67322	5.84121	7.38804	5.98503	6.7788	6.03636	5.92163	5.66985	6.8183	6.53468	KIT	CD117	KIT	NM_000222.2:2644	Immune Response - Cell Type specific	Mast cell		Cell Functions	Basic cell functions, Cell Type specific, CD molecules	PBT, CD117, SCFR, C-Kit	95.7114	1.19662	0.566399	2.11268
KLRB1	5.24967	5.5345	4.74029	5.40909	4.60765	5.38528	5.55751	6.29517	5.33828	6.0363	6.22227	6.22286	5.91518	4.15394	5.54464	6.72815	6.44703	5.82214	6.99075	4.92258	6.85076	6.9307	6.40222	5.82121	4.62072	5.13645	6.55603	6.49777	5.85957	6.42165	5.99567	5.31869	5.15125	4.80595	5.79181	KLRB1	CD161	CD161	NM_002258.2:85	Immune Response		F	Chemokines, NK Cell Functions	CD molecules, Chemokines and receptors, Inflammatory response, NK cell functions	NKR, CD161, NKR-P1, NKR-P1A, hNKR-P1A, CLEC5B	63.0844	0.915138	0.474959	1.92677
KLRC1	4.8383	4.06865	4.83893	5.65663	4.72709	4.32771	6.00374	5.20156	5.61141	5.16624	5.39418	5.46173	6.13869	6.59401	5.34815	4.98118	5.52416	6.0158	4.07215	5.4884	5.53292	5.45647	5.47806	5.75265	5.14833	5.24765	4.8463	5.09269	4.56317	5.5584	5.22045	5.24441	5.70239	4.7969	4.55323	KLRC1	CD159a	KLRC1	NM_002259.3:335	Immune Response			NK Cell Functions, Regulation	CD molecules, NK cell functions, Regulation of immune response	NKG2, NKG2-A, NKG2-B, CD159a	39.9964	-0.751162	0.313261	-2.39788
KLRC2	5.01335	3.8379	4.697	7.06425	4.58612	9.38475	5.829	5.61429	5.39949	5.02856	5.47815	5.24145	5.60391	6.5701	4.82229	6.13792	5.50398	6.26077	4.01827	5.51264	5.24068	5.15345	5.6333	5.94288	4.12064	5.73501	4.7923	4.18716	5.90531	5.47737	5.67991	5.46484	3.08998	2.22866	7.27307	KLRC2	CD159c	KLRC2	NM_002260.3:942	Immune Response			NK Cell Functions	CD molecules, NK cell functions	NKG2-C, CD159c	64.6688	0.0395613	0.631155	0.0626808
KLRD1	4.57737	3.7017	4.9709	4.89893	4.62382	4.04919	3.86168	5.13619	3.58585	4.08308	4.12087	4.48727	4.21208	3.23541	4.82901	4.81841	5.4626	4.2331	4.34396	4.70063	3.84602	5.3026	4.69545	5.49903	4.25387	3.93926	4.53901	4.559	3.70273	4.52973	5.19714	3.86016	4.72802	5.30354	4.63734	KLRD1	CD94	CD94	NM_002262.3:542	Immune Response - Cell Type specific	Cytotoxic cell		NK Cell Functions, Regulation	Cell Type specific, NK cell functions, Regulation of immune response	CD94	23.1857	0.731528	0.341383	2.14283
KLRF1	3.91961	3.55941	4.4097	4.05242	3.68139	3.83559	5.40391	3.77186	5.05778	4.69301	3.946	3.96038	5.2639	5.88788	3.82735	3.88312	3.69297	4.82722	2.57925	3.39547	4.88084	4.26129	3.85657	4.05971	3.60944	5.59619	4.16851	4.57101	4.39305	4.7657	4.89176	4.89036	4.66769	5.53179	4.76283	KLRF1		NKp80	NM_016523.1:275	Immune Response - Cell Type specific	Cytotoxic cell		Cell Functions, NK Cell Functions	Basic cell functions, Cell Type specific, NK cell functions	CLEC5C, NKp80	22.7415	-0.73989	0.406882	-1.81844
KLRG1	5.15267	5.58281	5.25861	4.9383	4.35581	5.39902	4.51837	4.80496	5.56797	5.82262	5.07251	5.1588	5.10538	5.20511	5.62873	5.29203	5.13236	4.76818	6.03872	4.38024	5.79065	6.88039	5.406	4.30913	4.21489	4.71595	6.22252	5.76769	4.98265	5.57082	5.29983	5.77471	5.00863	4.44396	5.77616	KLRG1		KLRG1	NM_005810.3:65	Immune Response		I	NK Cell Functions, Regulation	Innate immune response, NK cell functions, Regulation of immune response	MAFA, 2F1, MAFA-L, CLEC15A	40.6977	0.706491	0.354646	1.9921
KLRK1	6.03681	5.68253	5.88035	6.95217	5.53933	8.4554	5.98612	6.17748	6.32682	5.89498	6.32115	6.19005	5.98121	6.34869	5.83931	6.05583	5.71589	5.89404	5.94995	4.98967	6.2684	6.60402	5.96287	5.92403	5.00226	5.67104	6.19166	5.35045	5.57531	6.68301	4.96431	6.26791	3.95217	4.32891	5.76749	KLRK1	CD314	KLRK1	NM_007360.3:522	Immune Response			NK Cell Functions, Regulation	CD molecules, NK cell functions, Regulation of immune response	D12S2489E, NKG2D, KLR, NKG2-D, CD314	68.7999	0.0251683	0.444855	0.0565764
LAG3	7.51196	5.37151	6.96837	7.07115	7.40054	6.85743	5.40102	6.19031	5.05757	6.01321	5.69811	6.37702	4.66022	5.12977	6.40085	6.52969	5.94406	4.2827	6.83149	5.78172	5.2763	5.56862	6.11118	5.03339	4.25511	5.22747	5.60808	5.92058	5.67901	5.76737	5.6778	5.89539	5.56148	6.62695	4.66684	LAG3	CD223	CD223	NM_002286.5:1735	Immune Response - Checkpoint		A	Regulation, T-Cell Functions	Adaptive immune response, CD molecules, Negative regulation of immune response, T-cell activation	CD223	68.5018	0.551684	0.459774	1.1999
LAIR2	6.88023	6.47365	6.99152	6.84695	6.86436	6.27862	7.4182	6.58867	7.5743	6.87559	6.1072	7.77326	7.16358	8.16822	5.91043	6.98279	7.23501	7.45748	7.64421	6.67713	6.96277	6.79098	6.66821	6.89539	6.69473	7.46162	7.06396	6.81639	7.31063	7.14241	6.66232	7.25163	7.20574	5.93748	7.10001	LAIR2	CD306	LAIR2	NM_002288.3:524	Immune Response - Cell Type specific	Th2 cell		Cell Functions	Basic cell functions, Cell Type specific, CD molecules	CD306	131.807	-0.355179	0.307427	-1.15533
LAMP1	12.5296	11.4964	11.6347	11.3209	12.3216	12.2565	11.5513	11.7566	10.9666	11.7518	11.5766	11.6497	11.2171	10.858	11.1399	11.7829	12.2828	11.015	12.1665	12.2438	11.7951	11.6047	11.5157	11.4536	12.1542	11.1442	11.1609	12.2863	12.1558	11.8249	11.6251	11.6633	11.9692	11.9388	12.5431	LAMP1	CD107a	LAMP1	NM_005561.3:2070	Immune Response			Transporter Functions	Autophagy induction by intracellular pathogens, CD molecules, Genes linking autophagosome to lysosome	CD107a	3560.44	0.753349	0.265753	2.83477
LAMP2	11.0826	10.165	10.1051	10.2658	10.5655	10.2366	8.83818	10.3934	9.29588	9.96045	9.86841	10.4872	8.92971	9.66371	9.85621	10.539	10.9189	9.41887	12.0192	10.8854	9.72865	9.7191	9.92398	9.63744	10.1647	9.33238	9.93475	10.3375	10.3811	10.3837	10.6926	10.1602	11.1508	10.9774	10.0796	LAMP2	CD107b	LAMP2	NM_001122606.1:46	Immune Response				CD molecules	CD107b	1322.74	0.493045	0.383844	1.2845
LAMP3	7.31688	4.93435	6.74729	6.33456	8.5107	4.23448	5.83926	5.78482	5.19427	4.04911	4.54738	5.6597	5.74916	6.73066	5.56668	5.25828	5.47523	5.20732	6.65062	3.79729	5.59807	4.70425	5.88052	3.80651	3.32365	4.9923	5.22044	5.15627	4.55517	6.2652	4.52284	5.60306	5.59367	5.99964	3.73047	LAMP3	CD208	LAMP3	NM_014398.3:1400	Immune Response - Cell Type specific	aDC		Cell Functions	Basic cell functions, Cell Type specific, CD molecules	LAMP, TSC403, DC-LAMP, DCLAMP, CD208	57.9349	-1.12111	0.53105	-2.11112
LBP	3.14451	5.45154	3.31415	7.79101	4.69728	3.68517	5.70969	4.34073	5.281	3.86041	4.27792	2.99944	5.61234	7.10449	5.07509	4.98755	4.37085	5.80058	4.30108	3.89792	3.28025	2.93529	2.18059	4.66017	4.40998	5.18835	9.4433	4.53412	4.45395	3.06038	3.37912	4.58774	6.22146	5.04564	3.71683	LBP		LBP	NM_004139.2:792	Immune Response		I	Macrophage Functions	Innate immune response, Macrophage activation	BPIFD2	59.5905	-1.64274	0.787199	-2.08682
LCK	6.61862	6.21786	6.33054	7.32422	6.26022	5.71799	6.5782	6.98767	6.68015	6.40886	6.68847	7.21486	7.09315	7.08088	7.29931	7.00082	6.83248	6.49878	7.15976	6.36424	7.27973	7.04755	7.10038	6.18679	5.77289	6.87628	6.51981	6.83808	6.44704	7.23346	6.69172	7.37852	5.87998	5.92894	5.60836	LCK		LCK	NM_005356.2:1260	Immune Response			Regulation, T-Cell Functions	Regulators of T-cell activation		108.09	-0.176787	0.334468	-0.528562
LCN2	10.0618	5.84174	6.07172	5.37232	12.0126	6.32377	5.69809	7.52097	4.79287	5.92133	5.66107	6.34668	5.38623	6.86655	6.39318	4.66244	5.53288	5.87551	3.91829	4.57211	6.00661	6.10648	3.98554	5.67546	3.38937	4.78061	4.12662	5.77545	4.53505	4.38391	9.02905	7.3076	6.60063	8.4246	5.84238	LCN2		LCN2	NM_005564.3:325	Immune Response		I		Innate immune response	NGAL, 24p3	225.822	-0.561081	0.819208	-0.684907
LCP1	9.55401	9.72752	10.9944	10.1212	11.119	10.6885	9.37081	10.8221	9.27488	9.48447	9.33947	10.5412	9.43425	8.90843	10.2634	10.7352	10.0072	9.3665	10.8833	9.8388	10.6432	9.86184	9.773	9.44166	8.96339	9.24146	9.3623	10.2047	10.2988	10.0067	10.5415	9.86622	8.88836	12.237	10.0609	LCP1		plastin-2	NM_002298.4:3195	Immune Response			T-Cell Functions	T-cell activation	PLS2, CP64, L-PLASTIN, LC64P	1209.52	0.58051	0.400341	1.45004
LGALS3	11.2688	10.8263	9.79228	9.66	9.52821	10.4512	8.94586	10.7382	10.1018	11.0105	10.5904	10.0987	9.84934	9.18911	8.70316	9.98184	9.10795	10.1361	9.71779	10.0627	8.8708	10.9355	9.11047	10.1994	11.2737	10.2315	11.4217	11.21	9.15207	10.1396	10.2702	9.89128	9.65992	10.5705	10.4083	LGALS3		LGALS3	NM_001177388.1:495	Immune Response		I		Innate immune response	LGALS2, MAC-2, GALIG	1240.12	0.764873	0.410537	1.86311
LIF	6.98242	8.30813	7.69229	5.54525	7.7263	6.82904	6.19512	6.99365	6.45453	7.53839	7.76894	5.10656	7.1472	6.55008	6.8543	7.56342	6.23107	8.27761	6.34574	5.95501	7.14309	5.64888	6.51456	5.86895	6.94721	6.36697	4.87773	6.93596	8.2461	6.24409	7.24086	5.81418	8.42298	7.08953	8.30992	LIF		LIF	NM_002309.3:1240	Immune Response			Cell Functions	Basic cell functions	CDF, DIA, HILDA	140.952	0.382106	0.487511	0.783789
LILRA1	4.05678	4.29413	3.78044	4.55677	4.23506	3.9737	5.18916	3.35939	4.51607	3.7342	3.43038	4.67879	5.44698	5.88918	4.96498	4.62762	4.30254	5.55124	3.3354	5.01876	4.68561	4.30784	3.85675	4.05898	4.48987	4.13829	4.30741	4.23519	4.38713	4.54258	3.76734	4.43328	5.23442	4.37823	4.59594	LILRA1	CD85i	LILRA1	NM_006863.1:1719	Immune Response			Regulation	CD molecules, Regulation of immune response	LIR-6, CD85i, LIR6	22.6644	-1.1865	0.340031	-3.48938
LILRA4	4.53528	3.01279	3.79316	5.04481	3.76168	3.98386	4.43931	4.03372	3.98884	3.80638	3.46001	4.06495	5.14104	5.04107	4.37437	4.59149	4.75211	4.42226	4.85834	4.27195	4.90599	3.91273	4.38212	4.70152	3.24221	4.45643	3.09864	4.00244	4.72374	5.2739	4.86585	4.88614	5.3939	4.43534	3.8456	LILRA4	CD85g	LILRA4	NM_012276.3:1577	Immune Response		I		CD molecules, Innate immune response	ILT7, CD85g	20.9903	-0.584839	0.361391	-1.6183
LILRA5	5.85093	5.85813	5.31055	4.51881	5.77505	4.32261	5.2919	5.13963	5.97538	4.33696	4.40409	4.46909	5.43431	6.67227	3.62503	4.51293	4.45202	6.38646	4.35508	4.1964	4.35753	3.35993	4.54459	3.85005	4.10932	5.27004	4.65576	3.68627	5.34911	4.09948	4.58771	4.58754	5.85988	4.9643	4.33017	LILRA5	CD85	LILRA5	NM_181879.2:545	Immune Response		I		CD molecules, Innate immune response	LILRB7, ILT11, LIR9, CD85, CD85f	32.0283	-1.49189	0.400033	-3.72942
LILRB1	6.99868	6.45412	6.81777	6.73804	5.9547	6.78799	7.08248	6.18227	6.14867	5.5353	6.22612	6.54164	6.50964	7.14022	5.53751	6.31861	5.5471	6.33037	6.72038	6.18205	6.4421	6.43149	5.9695	5.85116	6.69586	6.1088	6.38367	5.75212	6.19127	6.04337	5.60057	6.65671	6.25392	6.17961	5.17978	LILRB1	CD85	LILRB1	NM_001081637.1:2332	Immune Response			Regulation, T-Cell Functions	CD molecules, Regulation of immune response, T-cell proliferation	LIR-1, ILT2, MIR-7, CD85, LIR1, CD85j	81.2958	-0.616597	0.300369	-2.0528
LILRB2	7.53716	7.45693	7.24267	6.74298	7.15206	6.15842	7.53296	6.98655	6.8958	6.28049	6.58197	7.01038	7.04808	8.37049	5.9725	6.3747	6.09615	7.48075	6.53709	6.71838	6.79193	6.40367	6.73313	6.13718	6.62883	6.85311	6.35922	6.01848	6.83751	6.32461	6.48222	6.71949	6.28802	6.94352	5.96627	LILRB2	CD85d	LILRB2	NM_005874.1:595	Immune Response			Regulation	CD molecules, Regulation of immune response	LIR-2, ILT4, MIR-10, LIR2, CD85d, MIR10	112.883	-1.04696	0.276849	-3.78171
LILRB3	5.40277	4.48792	4.70977	5.10851	4.85125	5.29104	5.24599	3.45919	5.57408	4.68731	4.84585	5.62992	5.00332	5.86444	4.70699	5.00494	5.0922	6.00067	4.66689	4.90463	4.68869	3.59249	4.20242	4.97136	4.97115	5.17764	4.21719	4.22561	5.75417	4.94501	4.43753	4.39365	6.53556	5.73654	4.59204	LILRB3	CD85a	LILRB3	NM_006864.2:2235	Immune Response			Regulation	CD molecules, Regulation of immune response	LIR-3, HL9, ILT5, LIR3, CD85a	33.3139	-0.351689	0.404807	-0.868783
LRP1	8.80225	10.3004	9.00886	9.82757	8.93788	9.68221	9.01445	9.79491	10.0918	10.1096	10.4103	9.3503	9.7258	9.23579	9.79752	9.11786	9.81957	9.40156	9.37887	9.66997	9.3346	10.8279	9.12621	9.82861	10.7466	9.97897	10.9647	10.5293	9.56588	9.96075	9.39697	9.48419	9.36011	9.41577	10.0666	LRP1	CD91	LRP1	NM_002332.2:4240	Immune Response				CD molecules	APR, A2MR, LRP, CD91, LRP1A, APOER	906.396	0.769255	0.326718	2.3545
LRRN3	3.93207	4.58437	3.79383	5.57921	4.51048	3.61581	6.22565	2.86641	6.14472	4.88647	5.4107	3.82976	6.24798	7.02479	5.5676	4.58312	4.66732	6.37169	4.14626	3.60573	5.36143	5.25579	4.53165	4.08441	4.21441	5.63044	6.43571	4.54487	5.56465	4.61113	4.67101	5.19459	5.16648	4.09557	6.03757	LRRN3		LRRN3	NM_001099660.1:2940	Immune Response				CD molecules	NLRR3, FLJ11129, FIGLER5	38.9109	-1.00734	0.452853	-2.22444
LTA	4.53088	4.73676	4.92316	5.76566	5.59869	3.61867	6.66989	4.95058	6.07942	4.95854	4.66362	5.81305	6.255	7.08368	5.95389	4.6758	5.3261	5.89891	5.33151	4.63257	6.26676	5.07167	5.44386	4.58079	3.77147	5.7955	5.06617	4.86818	4.72094	5.98247	5.29479	5.85509	4.72272	4.34038	3.81846	LTA		LTA	NM_000595.2:885	Immune Response - Cell Type specific	Th1 cell	F;H	Chemokines	Cell Type specific, Chronic inflammatory response to antigenic stimulus, Cytokines and receptors, Humoral immune response	TNFB, TNFSF1, LT	42.5194	-1.41502	0.379452	-3.72912
LTB	8.12265	7.61933	7.65529	7.73313	8.46678	6.87308	8.54448	8.14886	8.20972	7.75596	7.25961	8.17718	8.29803	8.14466	10.0059	8.65985	9.42929	6.98891	8.89255	8.03215	9.427	7.99545	8.93556	7.0785	6.55994	8.14468	7.25101	7.98917	8.08213	9.61014	8.70657	8.89452	7.54463	6.70278	7.66922	LTB		LTB	NM_002341.1:330	Immune Response			Cytokines, TNF Superfamily	Cytokines and receptors, TNF superfamily members and their receptors	TNFC, p33, TNFSF3	354.634	-0.158198	0.500239	-0.316244
LTBR	9.58008	9.33141	9.26606	9.15429	9.5468	9.78494	8.96249	9.95981	8.59318	9.43421	9.31499	9.04337	8.98948	8.67415	9.64339	8.91816	9.27763	8.84876	9.24962	9.4192	9.36838	8.86918	9.01183	9.77252	9.64364	9.19458	9.08034	8.97571	9.43397	8.83185	10.1721	9.12387	9.49311	10.4909	9.12335	LTBR		LTBR	NM_002342.1:1435	Immune Response			Chemokines	Chemokines and receptors	D12S370, TNFCR, TNFR-RP, TNFR2-RP, TNF-R-III, TNFRSF3	662.699	0.228969	0.255183	0.897275
LTF	7.99038	10.759	6.45968	9.85575	14.3199	11.1476	8.61983	12.4368	9.14769	14.5475	11.0468	5.67372	9.20133	7.19204	9.02873	8.43908	8.99291	14.3647	12.0529	11.4551	8.32016	10.7356	7.33462	11.726	13.0354	6.08831	10.6747	12.9886	12.0202	9.83026	8.59665	8.5246	9.68235	4.67679	10.218	LTF		LTF	NM_002343.2:590	Immune Response		H		Humoral immune response	HLF2	3431.55	0.894652	1.12326	0.796476
LTK	4.23597	4.31953	5.65214	5.42931	3.37481	4.45053	5.95093	4.32707	5.34614	4.27943	4.58967	4.45112	6.07278	6.39766	4.75168	4.4577	4.47725	5.89134	4.37834	4.55711	5.36547	4.44318	4.54072	5.70231	4.53997	5.89075	5.03954	4.7442	4.19159	5.12506	5.23796	4.72901	5.47814	4.67327	5.70673	LTK		LTK	NM_001135685.1:2418	Immune Response - Cell Type specific	Tem		Cell Functions	Basic cell functions, Cell Type specific	TYK1	33.4841	-1.05641	0.375171	-2.81581
LY86	6.07235	5.37516	5.50073	5.90027	5.4944	5.39106	6.42562	5.17785	6.06686	6.10113	5.71512	5.18934	5.88496	6.80113	5.02257	5.60992	4.46593	6.07959	5.59944	5.21872	5.30716	5.89191	5.30287	5.11007	5.85245	5.92557	5.40241	5.3693	5.40293	6.29647	5.28828	5.9605	4.66158	4.3833	4.7579	LY86		MD-1	NM_004271.3:255	Immune Response		H;I		Innate immune response, Humoral immune response	MD-1, dJ80N2.1	49.3571	-0.546566	0.298132	-1.8333
LY9	6.0945	6.1668	5.92467	5.61889	5.44132	5.46739	6.5012	5.90062	6.42785	5.85558	6.08398	5.66543	6.3766	7.32239	5.3909	5.55478	5.47619	6.43203	5.15926	4.85441	6.54607	6.0353	5.40429	6.08431	5.07005	6.54641	5.85956	5.92337	5.35407	6.93966	5.33548	6.51712	3.90291	4.8049	5.4107	LY9	CD229	LY9	NM_001033667.1:260	Immune Response		A		Adaptive immune response, CD molecules	CD229, mLY9, SLAMF3, hly9	61.2666	-0.687147	0.33836	-2.03082
LY96	7.26864	7.31455	7.3802	7.28369	6.83297	6.9137	6.6932	7.20572	6.53997	6.8687	7.25937	7.15004	6.34477	6.3121	6.43547	7.31708	7.55577	6.45917	7.47309	7.0579	6.63948	7.71032	7.12074	6.6862	7.33731	6.88055	7.25131	7.52849	6.82025	7.04868	6.91731	7.03316	6.46352	6.46015	6.42542	LY96		MD-2	NM_015364.2:360	Immune Response		I		Innate immune response	MD-2	129.367	0.494566	0.242655	2.03814
LYN	8.25226	6.74085	7.14544	6.4243	8.8673	6.65961	6.04319	7.79381	5.54486	6.17744	6.20725	6.54172	6.26778	5.26758	6.59266	6.81928	6.69696	5.70531	7.50568	6.4502	5.85695	6.81542	6.41523	6.07446	6.46793	6.45298	6.47913	6.88522	6.28214	6.75885	7.42335	6.41408	7.26113	6.41872	6.17689	LYN		LYN	NM_002350.1:1285	Immune Response		I	Regulation	Negative regulation of immune response, Innate immune response	JTK8	114.895	0.367611	0.375729	0.978395
MAF	8.36027	9.03913	8.02505	8.92488	7.96274	8.69578	8.24883	8.39694	9.0464	9.39518	9.14573	8.79986	8.78212	8.50097	8.82256	8.55365	9.56848	8.54281	9.35065	8.80125	9.39712	9.55522	8.84694	9.33628	9.44542	9.07086	9.4686	9.51798	9.0941	9.05375	9.268	8.4604	9.16049	9.12447	9.63596	MAF		MAF	NM_005360.4:888	Immune Response - Cell Type specific	TFH		Cell Functions, T-Cell Functions	Basic cell functions, Cell Type specific, Th2 orientation	c-MAF	521.352	0.869644	0.264785	3.28434
MAGEA1	3.07503	3.08579	2.37052	4.28823	3.27031	4.60509	4.66247	2.96821	4.76068	3.65979	3.04561	3.79961	4.97657	5.71134	3.30709	6.71754	2.91857	5.48902	2.51006	5.67233	4.70838	2.21273	3.03234	6.1328	1.67499	7.02429	3.68852	2.73489	3.12478	5.02197	5.08893	3.9831	4.81187	3.71173	4.8792	MAGEA1		MAGEA1	NM_004988.4:476	CT Antigen					MAGE1, MGC9326, CT1.1	27.6181	-1.76872	0.673737	-2.62524
MAGEA12	1.61781	1.85807	3.48176	4.91906	3.2323	2.2444	4.19025	2.90176	4.39793	2.89819	2.54919	2.88887	4.34564	5.44127	2.74385	6.42341	6.24031	4.98568	1.77044	3.16966	2.35299	2.02797	2.50002	3.73978	2.84751	2.90523	2.8336	1.98568	1.83679	5.35524	3.77185	3.39929	3.9958	4.98075	4.42745	MAGEA12		MAGEA12	NM_001166386.1:567	CT Antigen					MAGE12, CT1.12	19.6175	-2.14173	0.68352	-3.13338
MAGEA3	3.20128	3.22626	9.72264	4.90152	4.07848	2.90741	5.18062	3.96362	5.64627	2.34615	2.58148	3.42306	5.55716	6.89436	6.01764	9.18606	10.9225	5.85897	2.61506	4.73291	4.57598	3.02846	3.96623	3.70465	2.49414	4.25852	4.1468	3.27627	3.65824	9.15972	9.43134	4.72335	5.03116	11.6306	2.85046	MAGEA3		MAGEA3	NM_005362.3:849	CT Antigen					MAGE3, HYPD, HIP8, MGC14613, CT1.3	291.201	-2.90856	1.16375	-2.49929
MAGEA4	3.29262	2.94386	7.68611	3.6458	6.8972	2.8476	3.61712	3.37647	4.62124	3.6055	3.53884	3.39325	4.39614	5.86486	3.50641	2.73207	3.35058	4.98384	2.7103	3.19667	4.3536	2.28793	3.42698	3.6564	2.39487	3.96484	2.1341	3.21769	3.02442	3.86984	4.27415	3.3455	3.67405	8.6353	1.85392	MAGEA4		MAGEA4	NM_001011548.1:778	CT Antigen					MAGE4, MAGE4A, MAGE4B, MAGE-41, MAGE-X2, MGC21336, CT1.4	32.7296	-1.57934	0.805158	-1.96152
MAGEB2	2.41831	3.45526	3.11061	4.24483	1.67019	3.1376	5.39469	3.08923	5.21379	2.34145	2.39025	3.39795	5.1832	6.52978	2.64425	2.14536	4.21167	5.90659	2.28535	3.6257	4.18364	3.13611	3.4158	2.78294	3.3803	4.6391	3.00128	2.76751	3.8296	4.24496	3.03443	4.70883	2.42106	1.90425	4.30527	MAGEB2		MAGEB2	NM_002364.4:1026	CT Antigen					DAM6, MAGE-XP-2, MGC26438, CT3.2	17.4993	-2.60222	0.506049	-5.14223
MAGEC1	2.92286	2.84849	2.33028	3.56961	3.52307	3.26753	4.65233	2.75816	5.01285	3.49868	2.77994	3.92782	5.21471	6.06887	4.60575	4.81565	3.7301	5.55984	3.10665	3.41455	3.86237	2.88186	4.18624	4.6315	3.48611	4.74571	3.90167	3.18224	4.35657	4.54532	8.51305	4.10529	4.44871	4.0415	3.9764	MAGEC1		MAGEC1	NM_005462.4:2920	CT Antigen					MAGE-C1, CT7, MGC39366, CT7.1	26.9734	-1.74678	0.699641	-2.49668
MAGEC2	3.21017	2.40045	2.80266	4.38211	3.05249	4.9262	5.16493	2.52014	5.07795	3.25444	2.73688	3.53099	5.25471	6.34228	3.53325	9.25027	3.30268	5.82745	2.49178	3.67152	4.01565	2.93808	5.68492	2.80466	3.85364	3.85395	4.47621	2.70457	3.27636	5.00375	8.86129	4.27118	-1.06639	2.28769	3.81866	MAGEC2		MAGEC2	NM_016249.3:860	CT Antigen					MAGEE1, CT10, MAGE-C2	50.3931	-2.56612	0.996845	-2.57424
MAP2K1	8.46201	8.43864	9.10206	7.99121	8.83491	8.14871	7.58337	8.5341	7.73167	8.10544	8.60264	8.38207	7.70018	8.06832	8.37006	8.50909	8.54906	7.97892	8.88127	8.68169	8.25871	8.30162	8.33214	7.80567	8.80852	8.24017	8.85866	8.72683	8.34544	8.01155	8.74421	8.14539	9.0289	9.07272	8.11929	MAP2K1		MAP2K1	NM_002755.2:970	Immune Response		I		Innate immune response	PRKMK1, MEK1, MAPKK1	348.014	0.423376	0.236357	1.79126
MAP2K2	10.1824	10.0732	10.6996	10.1218	9.84197	10.4562	9.8109	10.2994	9.46299	10.4199	10.2727	10.1797	9.75448	9.12907	10.5813	9.89878	10.1724	9.30583	10.5541	10.4445	9.97799	10.0589	10.4094	10.4648	10.5103	10.1129	10.1969	10.1921	9.96326	10.0018	10.4093	9.43061	10.6497	11.0382	10.5901	MAP2K2		MAP2K2	NM_030662.2:1325	Immune Response		I		Innate immune response	PRKMK2, MEK2	1203.73	0.662369	0.250797	2.64105
MAP2K4	7.51015	8.48438	7.33571	7.97956	7.68838	10.4465	8.46725	7.45087	7.53055	8.57095	8.36481	8.43043	7.57588	6.88995	7.84303	8.17959	7.93244	8.59786	8.37302	8.24231	7.7586	8.0701	8.32373	8.41267	8.13278	7.11568	7.88578	8.21615	9.73052	7.98924	8.31387	7.79436	7.43498	8.22716	9.23102	MAP2K4		MAP2K4	NM_003010.2:2830	Immune Response		I		Innate immune response	SERK1, MEK4, JNKK1, PRKMK4, MKK4	327.306	0.698175	0.396795	1.75953
MAP3K1	9.39636	9.22673	8.67704	9.12541	8.78806	9.86376	8.49793	8.43317	9.13473	10.1595	10.2161	9.19515	9.51358	8.11492	8.658	9.03897	8.85731	8.668	10.4012	9.39613	9.86887	9.8289	8.23444	9.43308	9.70478	8.98821	8.87882	10.3954	9.70159	9.22339	8.86264	9.66827	8.39787	8.28116	10.5312	MAP3K1		MAP3K1	NM_005921.1:2525	Immune Response		I		Innate immune response	MEKK1, MEKK, MAPKKK1	688.739	1.16408	0.3657	3.18316
MAP3K5	8.03502	7.99386	8.3246	8.53644	7.75465	9.23647	7.88465	8.87339	8.09838	8.36345	8.30221	8.28667	8.19342	7.88768	8.11142	8.38284	7.59863	8.24012	8.99883	7.93319	8.22469	8.83904	8.26726	9.27504	8.51104	8.08788	8.95788	8.48736	8.42222	8.24115	9.58616	7.7713	8.53605	9.16454	8.37697	MAP3K5		MAPKKK5	NM_005923.3:1760	Immune Response		I		Innate immune response	MEKK5, MAPKKK5, ASK1	355.53	0.528442	0.269251	1.96264
MAP3K7	10.0031	9.0206	9.37447	8.55291	9.12416	9.05351	7.8604	9.10944	8.51912	8.59396	8.87515	8.50588	8.52575	8.38622	9.64605	8.57802	8.37256	8.55403	9.23349	8.63042	9.02897	9.05528	8.26652	8.67323	9.17596	8.32732	8.66641	8.807	8.54307	8.7862	8.9472	8.75287	8.86922	9.67792	8.83594	MAP3K7		MAP3K7	NM_145333.1:670	Immune Response		I		Innate immune response	TAK1, MEKK7	481.125	0.279767	0.272439	1.0269
MAP4K2	7.10959	6.81138	7.70582	7.5716	8.01687	7.10675	6.89225	7.63256	6.91886	7.56222	7.09221	7.23894	7.01643	7.50633	8.98913	7.93343	7.60201	6.34703	7.96595	7.71844	7.62407	7.23846	7.62222	7.25888	7.63511	6.6195	7.49117	7.52541	7.39055	7.73513	6.82552	7.20367	7.44274	7.40391	7.02928	MAP4K2		MAP4K2	NM_004579.2:1610	Immune Response		I		Innate immune response	RAB8IP, GCK, BL44	179.502	0.338209	0.300284	1.1263
MAPK1	9.12621	9.3268	10.0237	8.54379	9.24999	9.01639	7.45894	9.27132	8.49294	9.15535	9.46354	9.08683	8.44224	8.06422	9.47748	8.08463	7.7866	8.36573	9.36584	8.52418	8.67206	9.34069	8.67634	8.63741	9.36958	8.67565	9.20245	9.02114	8.14475	8.25907	8.84908	8.87498	8.20668	9.55527	8.05931	MAPK1		MAPK1	NM_138957.2:430	Immune Response		I		Innate immune response	PRKM2, PRKM1, ERK, ERK2, p41mapk, MAPK2	484.033	0.504743	0.338112	1.49283
MAPK11	6.21502	7.04948	6.23613	6.84441	6.68397	8.39896	6.03148	6.57604	6.91884	6.60347	7.09918	6.21205	7.20254	7.03916	6.89019	6.6275	6.79189	7.18873	6.58031	6.20452	6.971	6.86066	7.88546	7.29722	6.5653	6.81612	7.89551	6.84014	7.21637	6.9272	7.12053	6.587	7.41198	6.68645	7.23938	MAPK11		SAPK2	NM_002751.5:1310	Immune Response		I		Innate immune response	PRKM11, p38-2, p38Beta, SAPK2	127.274	0.131809	0.32228	0.40899
MAPK14	9.59191	9.29038	10.1589	9.17834	10.1611	9.88576	9.20093	10.2917	9.01224	9.45783	9.5792	9.56086	8.96568	8.68505	9.69224	9.28039	9.528	9.01352	10.0226	9.93933	9.34304	9.62347	9.55775	9.69858	9.72837	9.12547	9.69179	9.72678	9.20378	9.47631	10.0543	9.37392	9.71285	10.0441	9.35079	MAPK14		MAPK14	NM_001315.1:450	Immune Response		I		Innate immune response	CSPB1, CSBP1, CSBP2, PRKM14, p38, Mxi2, PRKM15	776.608	0.448998	0.189853	2.36497
MAPK3	9.74041	9.30388	8.98684	8.88645	8.23655	10.7679	8.69515	9.10506	8.62201	9.45123	9.31872	9.02401	8.35123	7.95182	7.7894	9.19382	8.48744	8.48871	9.11105	9.22677	9.12324	9.63794	8.92075	8.8989	9.31211	9.17472	9.45076	9.27991	8.85483	8.68783	8.77126	9.10603	8.80253	9.29789	9.39722	MAPK3		MAPK3	NM_001040056.1:580	Immune Response		I		Innate immune response	PRKM3, ERK1, p44mapk, p44erk1	562.319	0.675469	0.328058	2.059
MAPK8	8.79423	7.77465	8.30472	7.58592	8.07729	8.74245	7.23924	8.468	6.87278	7.97515	8.26365	7.87748	7.59409	6.7649	8.44551	7.35441	7.47258	6.97212	8.19978	7.88837	8.04367	8.08112	8.26647	8.03985	7.93076	7.60148	7.7871	8.00987	8.31172	7.62397	8.09274	7.42091	7.89744	8.65866	7.64185	MAPK8		JNK1	NM_002750.2:945	Immune Response		I		Innate immune response	PRKM8, JNK, JNK1, SAPK1	253.473	0.757889	0.277836	2.72783
MAPKAPK2	10.033	9.29814	9.48881	9.44199	9.12192	10.6311	9.38191	9.61562	8.73682	10.0078	9.82137	9.47651	8.38134	8.1547	9.16591	9.08273	9.12204	8.6014	9.46268	10.2771	9.14843	8.49301	10.5556	8.80397	9.82745	8.97366	8.61136	9.41102	9.1904	8.58998	9.12199	9.20222	9.72971	9.53777	9.58897	MAPKAPK2		MAPKAPK2	NM_004759.3:710	Immune Response		I		Innate immune response		700.296	0.605407	0.323654	1.87054
MARCO	7.52196	7.6708	7.55968	4.76177	6.62665	5.59108	5.81344	7.31974	6.19971	5.58764	5.09513	6.71091	6.21773	6.91909	5.5829	6.23206	6.22	6.32579	6.73145	5.75982	5.21254	4.36494	5.9353	4.57558	3.21356	6.75721	7.84972	4.70581	4.86616	6.93876	7.08457	5.0998	6.86377	6.7685	4.4522	MARCO		MARCO	NM_006770.3:1434	Immune Response - Cell Type specific	Macrophages	I		Cell Type specific, Innate immune response	SCARA2	84.0684	-1.5934	0.444536	-3.58442
MASP1	3.76885	4.05254	3.8036	4.41718	3.92166	4.00598	5.31252	3.35331	4.43621	3.8471	3.20387	3.58655	5.42908	5.53297	4.83256	4.51565	4.42804	4.73561	3.84891	5.13012	4.6249	3.2115	3.97527	5.11422	3.31529	4.38036	4.89859	3.64026	4.18391	4.695	4.08918	4.27502	5.24713	5.05092	5.28819	MASP1		MASP	NM_139125.3:35	Immune Response		I		Innate immune response	CRARF, PRSS5, MASP	22.0638	-1.15174	0.403401	-2.85506
MASP2	1.59543	2.90836	3.63732	3.63881	3.98579	2.50054	4.97526	3.20531	4.85294	3.52158	2.91483	3.85622	4.83729	5.4852	4.39588	3.51246	3.15415	5.49347	2.19836	3.45667	4.11781	2.77945	3.96857	3.69541	2.99106	4.54855	3.86144	2.97859	3.58258	3.73244	2.15511	4.24314	4.21741	3.76092	3.34967	MASP2		MASP2	NM_139208.1:330	Immune Response		I		Innate immune response	MASP1P1	15.2437	-1.93346	0.463069	-4.17531
MAVS	8.91042	9.14038	9.04122	10.0642	8.97736	10.2316	8.99028	9.91955	8.95361	9.37603	9.50782	10.019	9.26337	8.67911	9.1688	9.17865	9.77234	8.72556	10.0059	8.92026	9.13913	9.69189	9.17293	10.4103	9.96406	9.62464	9.99234	9.59198	9.45985	9.40089	9.79822	9.66666	9.74668	10.3231	10.1023	MAVS		MAVS	NM_020746.3:3460	Immune Response		I		Innate immune response	VISA, KIAA1271, IPS-1, Cardif	775.886	0.560186	0.300196	1.86607
MBL2	1.91681	2.69183	2.7547	3.4308	3.21291	2.48335	4.02085	3.23358	4.31496	2.82973	3.41713	3.27256	4.16024	4.46016	3.33511	2.81998	3.43756	4.38093	2.69365	3.58251	3.47587	2.48413	2.80047	3.13716	2.72467	3.93422	3.73283	3.73923	2.57164	3.98723	3.45679	4.31439	3.22336	2.53643	3.30193	MBL2		MBL	NM_000242.2:1756	Immune Response		I		Innate immune response	MBL, COLEC1	10.345	-1.06353	0.389825	-2.72823
MCAM	7.96916	8.69023	8.12778	7.31295	8.42002	8.2944	6.99019	8.40219	8.31855	8.17643	7.95845	7.4713	7.93162	7.541	8.71662	7.20974	6.91411	8.17363	8.22273	8.18581	8.14013	8.31101	7.86666	7.94424	8.85944	8.81712	10.4887	8.42404	7.82063	7.79511	7.84708	7.25866	8.39085	9.30596	8.07159	MCAM	CD146	CD146	NM_006500.2:1515	Immune Response			Adhesion	Adhesion, CD molecules	MUC18, CD146	318.548	0.322566	0.399104	0.808226
MEF2C	7.75812	8.34178	8.22161	7.72314	8.20281	8.54632	8.06129	7.25418	7.68088	7.81534	7.78934	7.4891	7.99534	7.60668	6.7192	8.27584	7.58971	7.87061	8.53051	7.45688	8.06744	8.68643	8.08463	8.23297	8.06396	7.68848	8.56853	7.99046	8.36369	8.17554	7.97289	7.75055	7.76392	9.5277	8.18641	MEF2C		MEF2C	NM_002397.3:2445	Immune Response		H		Humoral immune response		271.3	0.304839	0.307828	0.990291
MEFV	4.11833	4.15848	4.89928	4.7972	4.70731	3.49375	5.4593	4.10374	5.3984	3.18364	3.4351	3.74287	5.40083	6.2307	3.86974	4.26067	4.07919	6.21258	2.65613	3.00251	4.80593	3.57375	4.28561	3.41453	3.95467	5.63193	2.66552	3.33421	3.50215	4.58894	4.04471	4.24518	4.3912	3.57231	4.74458	MEFV		MEFV	NM_000243.2:1162	Immune Response		I		Innate immune response	MEF, FMF, TRIM20	22.3575	-1.95532	0.418801	-4.66884
MERTK	8.40852	7.79423	7.41224	7.57179	7.06395	7.84448	7.12179	7.92383	6.64306	7.686	7.6259	7.32557	7.04177	7.05793	7.29585	7.41765	6.5991	7.104	7.3875	7.88248	7.02819	7.9791	7.04894	8.32862	7.99273	7.20708	7.47345	7.42836	7.21125	7.18383	6.88597	7.51487	8.01398	8.61725	7.81994	MERTK		MERTK	NM_006343.2:665	Immune Response			Transporter Functions	Phagyocytosis signal transduction	mer, RP38	188.947	0.397923	0.289495	1.37454
MFGE8	11.5383	9.96084	12.7501	8.94982	13.6209	9.36682	8.31846	11.9735	9.21015	9.88399	10.4878	9.40636	10.1591	9.19128	10.5331	9.00421	9.83382	9.13186	9.08763	9.58308	9.7715	10.9616	9.33829	10.4549	10.2906	9.74567	9.63403	10.5382	8.61672	11.4427	9.83615	8.71165	9.07116	14.4418	10.0925	MFGE8		MFGE8	NM_001114614.1:328	Immune Response			Transporter Functions	Receptors involved in phagocytosis	SPAG10, SED1, EDIL1, BA46, OAcGD3S, HsT19888, MFG-E8, hP47	2197.47	0.922344	0.57505	1.60394
MICA	7.47387	7.70844	8.34872	7.76766	7.43791	8.43313	8.06463	6.8339	7.40318	8.05465	7.44499	7.39112	7.38988	7.9922	7.10044	7.04299	6.70551	7.4343	7.52385	7.48456	7.51998	7.48504	6.14627	8.03908	7.80909	7.36514	7.65191	7.61939	7.11164	7.3786	6.21821	7.31775	7.94847	7.95225	8.14571	MICA		MICA	NM_000247.1:550	Immune Response			Regulation	Immune response to tumor cell, Regulation of immune response	PERB11.1	192.402	0.0217349	0.308724	0.0704023
MICB	7.28997	7.04023	8.44405	7.31837	7.76776	7.94405	9.21655	6.41824	7.28893	8.00092	7.14516	7.64406	6.99862	7.88378	7.88841	8.78967	6.43858	7.67529	6.78834	8.04097	7.36287	7.3698	5.98896	7.03694	7.75206	7.06895	6.90085	7.90949	7.75575	6.99252	6.92862	7.7121	5.84961	5.70292	8.25706	MICB		MICB	NM_005931.3:1387	Immune Response			Regulation	Regulation of immune response	PERB11.2	190.998	-0.127541	0.433351	-0.294312
MIF	12.6468	11.6033	12.7018	11.545	12.3241	11.5632	10.3466	12.0228	11.0194	11.5879	12.5212	11.9643	11.2986	10.6055	13.0464	10.6017	11.2944	10.6962	12.4572	12.1139	12.1841	11.3969	12.2821	11.7927	12.369	12.005	10.6937	12.0912	11.0716	12.0282	11.8308	11.8806	12.1979	13.7012	11.2533	MIF		MIF	NM_002415.1:319	Immune Response		I		Innate immune response	GLIF, GIF	4218.68	0.661025	0.421405	1.56862
MME	5.73773	7.44675	6.0196	6.84446	5.82345	6.03567	6.67015	6.65219	6.86942	6.78782	6.74668	6.16254	7.33248	7.34142	6.1099	6.94752	7.74793	6.98797	6.37065	6.63032	6.74674	7.11889	6.53701	7.58218	7.06756	7.35314	9.53968	8.12906	7.76121	6.99316	6.38203	6.08714	7.90047	7.32941	6.54732	MME	CD10	CD10	NM_000902.2:5059	Immune Response - Cell Type specific	Neutrophils		Cell Functions	Basic cell functions, Cell Type specific, CD molecules	CALLA, CD10, NEP	145.972	0.369336	0.482926	0.764786
MNX1	5.31936	4.23887	4.95516	6.71537	3.3977	4.87664	4.9064	4.22846	4.90448	5.00715	2.90257	3.93783	4.34912	5.61093	6.12639	6.32468	5.99502	5.30323	6.6495	5.48836	6.48478	4.72465	2.79321	6.56961	5.97102	4.74737	3.43779	2.84269	2.80611	4.68892	7.00253	3.83071	7.79004	4.55927	3.77647	MNX1		HLXB9	NM_005515.3:1680	Immune Response		H		Humoral immune response	HLXB9, HB9, HOXHB9, SCRA1	46.5461	-1.04219	0.657681	-1.58464
MPPED1	2.61156	3.45129	1.95429	5.25075	2.9966	3.907	4.89268	2.39306	5.42987	6.05003	4.1179	3.38983	5.62467	6.12568	3.98803	2.75065	5.6313	6.09432	2.89486	3.89506	4.65051	2.75986	3.9676	4.09255	4.03429	4.51082	4.10128	2.93962	4.43156	3.78054	4.50012	4.6046	5.51283	3.90126	3.36158	MPPED1		MPPED1	NM_001044370.1:1486	Immune Response - Cell Type specific	NK CD56bright cell		Cell Functions	Basic cell functions, Cell Type specific	C22orf1, 239AB, FAM1A	23.7996	-1.2427	0.571494	-2.17447
MR1	6.33712	5.72909	5.84784	6.79393	5.5603	8.19196	6.56693	6.22041	6.49603	6.14226	6.52445	7.21579	6.59982	6.67933	6.43857	6.85482	6.2048	6.21709	6.01343	6.37828	6.47692	6.67066	6.28946	6.39376	6.9491	6.39409	6.43544	6.82011	6.8803	6.5222	6.99388	6.34098	6.42849	5.5519	7.13211	MR1		MR1	NM_001531.2:7695	Immune Response			Antigen Processing	Antigen processing and presentation	HLALS	96.4857	0.327643	0.309124	1.05991
MRC1	7.2924	8.70448	6.66834	6.1428	6.7367	7.52527	4.85937	7.49001	7.28492	6.64419	7.07005	7.69576	7.02985	5.86438	6.15469	6.98109	7.03126	6.55	7.99088	6.69642	6.6957	8.40663	6.63339	7.71298	6.88728	7.6299	8.95225	7.43479	7.44395	7.03705	6.96	7.24479	5.97074	6.96036	7.05517	MRC1	CD206	MRC1	NM_002438.2:525	Immune Response				CD molecules	MRC1L1, CLEC13D, CD206, bA541I19.1, CLEC13DL	157.596	0.249742	0.478911	0.52148
MS4A1	7.00461	4.61584	5.44407	5.56654	5.00223	4.96638	5.09363	6.75359	6.33471	5.27561	4.9834	5.41341	5.13886	5.89664	6.61117	6.71011	6.96746	5.30724	6.99727	5.48013	7.8648	6.91096	6.19879	4.90668	3.82262	6.776	6.04157	6.34119	4.08405	8.12173	6.64273	7.65815	6.04699	4.63633	5.28797	MS4A1	CD20	CD20	NM_152866.2:620	Immune Response - Cell Type specific	B-cell	H	B-Cell Functions	Basic cell functions, Cell Type specific, CD molecules, Humoral immune response	CD20, B1, Bp35, MS4A2	92.5478	-0.469017	0.616053	-0.761326
MS4A2	3.6862	5.54136	3.80146	5.32792	4.5979	6.15457	5.88178	4.30238	5.74397	7.13008	5.83363	4.97794	6.16822	6.73369	4.89008	5.66771	5.51772	6.03473	5.04201	5.48479	6.73325	5.84367	5.69851	5.54159	5.31319	4.73642	5.22791	6.45543	5.76083	5.95803	6.16901	5.47018	5.39484	4.22779	6.4282	MS4A2		MS4A2	NM_000139.3:661	Immune Response - Cell Type specific	Mast cell	F;H	Chemokines	Cell Type specific, Humoral immune response, Inflammatory response	FCER1B, IGER, APY, MS4A1	52.5465	0.266759	0.393136	0.678541
MSR1	8.9284	8.88406	7.83144	8.82326	7.559	8.71052	8.32938	8.72701	8.00926	8.64619	8.62586	8.57053	7.36979	8.47754	7.82275	8.45473	7.47981	8.0309	8.4369	8.47951	7.99935	8.16429	8.22694	7.89484	9.50751	8.93502	8.46754	7.85857	8.9709	7.13402	7.39894	8.34826	8.07428	7.71434	7.8686	MSR1	CD204	MSR1	NM_002445.3:326	Immune Response - Cell Type specific	Macrophages		Cell Functions	Basic cell functions, Cell Type specific, CD molecules	SCARA1, CD204	325.892	0.115476	0.32157	0.359102
MST1R	7.13451	6.26961	7.19785	7.6209	7.66847	8.88441	7.36688	6.85347	6.89957	7.31474	7.35808	6.66281	5.51116	6.8827	2.91912	6.78166	6.97139	7.43692	7.75233	7.24949	7.49195	5.88919	7.30552	7.48578	8.14815	7.29893	5.86969	6.53365	6.8006	5.78986	6.48119	6.17494	6.88883	7.53827	7.32619	MST1R	CD136	MST1R	NM_002447.1:3300	Immune Response		I		CD molecules, Innate immune response	RON, PTK8, CDw136, CD136	144.134	0.169884	0.481254	0.353003
MUC1	10.0278	10.8381	9.7661	10.5327	11.2042	12.7126	9.84419	10.7203	12.2803	11.7629	12.3295	12.4344	9.96325	9.13254	6.96899	8.99646	10.9319	11.7208	12.3736	12.3542	9.71666	9.94843	8.65061	10.4049	13.8968	11.3295	8.22037	12.0663	11.7424	9.64778	11.7145	11.3601	10.4133	7.7747	12.0972	MUC1	CD227	MUC1	NM_001018017.1:725	Immune Response				CD molecules	PUM, MCKD1, CD227, PEM, ADMCKD, ADMCKD1, MCKD, MCD	2988.13	1.13774	0.71453	1.59229
MX1	12.7259	9.6396	12.4623	11.8351	12.6723	10.3353	12.7272	11.28	9.49966	9.78761	9.51359	9.15153	9.10814	10.7184	10.6378	10.7822	10.1609	8.63695	10.5496	10.9761	9.60251	10.1167	12.5654	9.4463	10.1157	9.23814	9.19359	9.45407	11.8321	9.08515	9.07209	10.4777	10.5829	11.9031	9.14672	MX1		MX1	NM_002462.2:1485	Immune Response		I		Innate immune response	IFI-78K, MxA	2102.03	-0.243083	0.711214	-0.341786
MYD88	10.0409	9.20865	9.68283	10.088	10.2213	9.84314	9.41126	9.79635	8.95535	9.31095	9.23099	9.25882	8.95127	8.52448	9.52341	10.2533	9.83311	8.9	10.4012	9.79446	9.08855	9.15665	9.57417	9.17578	9.59919	8.76414	8.72926	9.60595	10.1107	9.07168	9.52216	9.43788	10.6461	9.58207	9.31241	MYD88		MYD88	NM_002468.3:2145	Immune Response		I	TLR	Innate immune response, Toll-like receptor		771.938	0.442589	0.29238	1.51375
NCAM1	4.29377	5.60304	8.04926	5.07072	8.80496	4.65202	6.23155	5.8717	6.51942	5.25355	4.99127	4.72965	6.58426	6.94187	6.47697	4.87997	5.39306	6.32258	4.39769	5.0019	6.64123	5.25769	7.0587	5.46756	5.41026	5.99601	5.63244	5.60953	4.92198	5.08316	4.99371	5.23493	5.4874	6.32302	5.35782	NCAM1	CD56	NCAM	NM_000615.5:1620	Immune Response				CD molecules	NCAM, CD56	70.0023	-1.01472	0.562945	-1.80253
NCF4	6.80574	7.06587	7.01632	6.54135	6.53399	6.7829	6.40228	6.75491	6.71673	6.94724	6.63533	7.17364	6.31909	6.82624	6.01614	6.59631	6.75978	6.76864	7.28672	6.75367	6.8217	7.00669	6.30364	6.89534	6.54051	6.8399	6.98918	7.05144	6.67715	6.76623	6.73376	6.92957	6.62402	6.95478	6.69631	NCF4		NCF4	NM_000631.4:210	Immune Response		I		Innate immune response	p40phox, SH3PXD4	110.064	0.191449	0.215981	0.886415
NCR1	4.6197	3.2198	3.75619	4.84341	4.65448	3.1537	3.37683	4.05481	4.4554	3.68414	3.24704	3.18261	4.82073	4.68186	5.28093	4.52121	4.99683	4.66593	4.09061	4.97983	4.62569	4.147	4.19978	4.45662	3.87541	3.88557	4.40824	3.99984	4.69869	3.74164	4.30649	4.22423	4.24253	4.50273	4.27408	NCR1	CD335	NKP46	NM_004829.5:602	Immune Response - Cell Type specific	NK cell		Cell Functions, NK Cell Functions	Basic cell functions, Cell Type specific, CD molecules, NK cell functions	LY94, NK-p46, NKP46, CD335	19.2732	-0.153112	0.359665	-0.425707
NEFL	4.12866	3.69642	2.21067	4.12182	3.21521	3.48209	5.32828	3.23183	5.72562	4.05715	3.93255	3.66044	5.60652	6.76546	3.47156	2.97142	3.4289	5.72963	2.54167	2.52626	4.88208	3.23625	3.97222	3.68103	2.72662	5.05015	3.49786	3.62729	3.66983	4.4845	3.8484	4.43323	5.57753	2.53084	4.80841	NEFL		NEFL	NM_006158.3:3300	Immune Response - Cell Type specific	Tcm		Cell Functions	Basic cell functions, Cell Type specific	NFL, CMT1F, CMT2E, NF68, PPP1R110	21.5147	-1.83754	0.525142	-3.49913
NFATC1	6.11166	7.26863	6.73753	6.45902	7.26673	7.27664	6.07634	7.38626	6.29898	7.15928	7.02726	6.36565	6.56787	5.67368	8.16267	6.3595	5.83923	6.90064	6.64937	6.59676	6.79743	6.56243	6.22242	6.59922	6.41507	6.76884	7.15427	6.51213	6.71961	6.98748	5.77398	6.02475	7.18172	7.35678	5.60272	NFATC1		NFATC1	NM_172389.1:1984	Immune Response			Regulation	Transcription factors, Transcriptional regulators	NF-ATC, NFATc, NFAT2	108.377	0.210658	0.30876	0.68227
NFATC2	8.2318	8.98171	8.08046	8.32442	7.17398	9.33835	8.19518	8.37102	8.34981	8.97029	8.68752	8.68921	8.12017	8.46574	7.58145	8.66774	8.01494	8.91104	7.86557	8.39777	8.23409	8.27339	8.62679	8.5552	8.01597	8.7797	8.26483	8.31729	8.14164	8.36032	8.16788	9.08769	8.71285	7.99623	7.95574	NFATC2		NFATC2	NM_012340.3:1815	Immune Response			Regulation	Transcription factors, Transcriptional regulators	NF-ATP, NFATp, NFAT1	345.383	-0.164606	0.272396	-0.604289
NFATC3	8.32167	7.8884	8.19407	8.22521	7.89111	8.30566	7.53835	8.26503	7.66121	8.07171	8.08007	7.83197	7.79823	7.79864	8.05968	8.45995	7.87812	7.69425	8.71273	8.23942	8.33471	8.35517	7.64044	8.17836	8.08302	7.86461	8.68547	8.16383	7.90205	8.00576	8.00672	7.81623	8.05814	8.51678	8.11738	NFATC3		NFATC3	NM_004555.2:2190	Immune Response			Regulation	Transcriptional regulators	NFAT4, NFATX	276.33	0.396435	0.209544	1.89189
NFATC4	6.92784	8.84641	7.5331	8.82104	6.80794	8.41964	7.64767	7.96221	8.25278	8.05621	9.2011	9.25017	8.30608	7.87863	7.53296	7.57847	7.70326	8.32714	9.71914	8.42049	8.15035	9.1059	8.66306	8.62296	8.95766	9.08332	8.12402	8.59607	8.55297	8.27686	8.65695	8.36088	8.12456	7.16312	8.72988	NFATC4		NFATC4	NM_001136022.2:2296	Immune Response - Cell Type specific	Tem	F		Cell Type specific, Inflammatory response	NFAT3	351.417	0.519996	0.373211	1.3933
NFKB1	6.69199	7.83894	7.16292	7.12086	7.15645	8.56103	6.8907	7.18059	6.97098	7.67107	8.10544	7.6106	6.58848	6.07677	6.73695	7.04705	6.38044	7.26335	7.66529	6.80066	6.83691	7.59144	6.84977	7.08027	7.90575	7.17438	7.4461	7.60883	7.09767	7.30584	7.01379	7.08871	6.35385	6.52037	6.56099	NFKB1		NFKB1	NM_003998.2:1675	Immune Response		I		Innate immune response	KBF1, p105, NFKB-p50, p50, NF-kappaB, NFkappaB, NF-kB1	155.229	0.537524	0.364601	1.47428
NFKB2	8.30334	9.15689	9.32463	9.12467	8.88548	9.19985	8.55192	9.29841	8.68271	9.32328	9.46602	9.02509	8.53942	8.338	10.26	8.84225	8.48499	8.72296	9.64719	9.08902	9.2329	8.84281	8.82383	8.93459	9.00487	8.64519	8.59456	8.70045	8.54013	9.06472	9.06775	8.5655	9.40451	9.54212	8.50513	NFKB2		NFKB2	NM_002502.2:825	Immune Response		I		Innate immune response	LYT-10, p52, p105, NF-kB2	522.166	0.342625	0.238799	1.43478
NFKBIA	10.3824	11.4768	11.0322	10.8612	11.6092	11.5798	10.3762	11.2193	10.7056	11.5736	11.2366	10.7749	10.1871	9.80736	9.10107	11.11	10.9665	10.9065	12.0155	10.8968	10.5749	11.0145	10.8239	12.2625	10.8757	10.9069	10.6536	11.0278	11.0409	10.8211	10.5478	10.8415	10.9633	11.0392	10.8005	NFKBIA		NFKBIA	NM_020529.1:945	Immune Response		I		Innate immune response	NFKBI, IKBA, MAD-3, IkappaBalpha	2079.2	0.49794	0.335325	1.48495
NLRC5	8.72998	7.67455	8.42813	8.52516	8.28793	7.80601	7.64802	8.50829	7.86633	8.09786	8.00722	8.2763	7.95469	8.0713	8.01545	8.54653	8.48438	7.78233	9.16136	8.19291	8.09235	8.24415	8.28378	7.70935	8.42885	7.92481	8.33581	7.7489	8.13306	8.16955	7.57131	8.02991	7.09999	7.11331	7.15022	NLRC5		NLRC5	NM_032206.4:860	Immune Response		I		Innate immune response	NOD27, CLR16.1, FLJ21709	282.654	0.221376	0.295099	0.750174
NLRP3	5.98677	6.87229	6.11155	5.3826	5.60336	6.70738	6.31621	5.51995	6.47632	6.14259	6.05519	5.88301	6.12764	6.48461	5.39624	6.34231	5.75499	6.72736	5.4727	5.77488	5.92582	5.98519	6.29866	6.0557	6.0337	5.9664	6.00084	5.92581	6.72471	6.065	5.94738	5.82539	5.98666	6.02549	6.64592	NLRP3		NLRP3	NM_001079821.2:415	Immune Response		I		Innate immune response	C1orf7, CIAS1, AGTAVPRL, AII, AVP, FCAS, FCU, NALP3, PYPAF1, MWS, CLR1.1	68.8675	-0.0888769	0.238321	-0.37293
NOD1	7.86139	7.81403	6.77838	7.86169	6.99243	7.18152	7.28719	7.68862	7.76972	7.65715	7.56732	7.26549	7.72669	7.91833	7.5797	7.18458	7.20446	7.70164	7.22517	7.69086	7.10787	8.11208	7.19185	7.87938	7.5415	7.62707	7.8405	7.82507	8.01861	7.32958	7.71056	7.23325	7.70446	7.18358	7.56901	NOD1		NOD1	NM_006092.1:3285	Immune Response		I		Innate immune response	CARD4, NLRC1, CLR7.1	189.259	0.223949	0.201551	1.11113
NOD2	6.45565	6.41285	7.67505	7.35822	8.13581	5.54164	7.46412	6.46718	6.70583	6.33583	6.23335	6.76595	5.98846	7.46813	6.52852	7.31029	6.89586	6.7191	7.79985	7.0106	6.2696	6.50312	5.26214	5.89313	5.86233	5.91735	6.02788	6.89118	7.24978	6.23529	7.11695	7.15809	6.41587	6.77233	6.57415	NOD2		NOD2	NM_022162.1:4080	Immune Response		I	Cytokines	Innate immune response, Cytokines and receptors	IBD1, CARD15, BLAU, CD, PSORAS1, CLR16.3, NLRC2	111.542	-0.24703	0.373672	-0.661088
NOS2A	4.03174	3.30884	3.01083	3.36898	3.64157	4.64746	3.40777	4.06585	2.65611	3.55919	3.75718	3.26238	2.79735	3.10203	5.42524	2.17809	3.33484	3.58849	4.3309	4.39894	3.44231	3.48297	3.43721	4.00934	4.6546	2.82554	4.14329	3.7881	3.31729	4.13171	4.77392	3.08681	4.21942	3.58802	4.44132	NOS2A		NOS2	NM_153292.1:546	Immune Response		F		Inflammatory response	NOS, INOS, NOS2A, HEP-NOS, NOS2A	13.7756	0.603732	0.376112	1.60519
NOTCH1	9.09584	8.23767	9.45393	7.79201	8.8469	8.43173	7.29472	9.05884	7.70658	7.80274	8.11613	7.78991	8.22665	7.77497	9.22791	6.8962	6.95894	7.9368	7.95891	8.02732	7.6638	8.40801	7.64924	8.61806	8.14375	7.43957	8.61881	8.07364	7.44638	7.80579	7.80581	7.43426	8.77259	9.56413	7.67327	NOTCH1		NOTCH1	NM_017617.3:735	Immune Response			Regulation	Transcriptional regulators	TAN1	307.683	0.16468	0.301789	0.545681
NRP1	9.22452	10.3366	9.11619	9.30652	9.20933	9.97703	9.08691	9.98029	9.95531	9.974	10.6511	9.67998	10.0862	8.99964	9.0599	9.65333	9.6952	10.0804	10.2699	10.1288	9.6583	10.4121	9.78171	10.4104	10.2559	9.68865	11.0789	10.4621	10.3029	9.65376	9.93637	9.46043	11.177	10.6189	10.0483	NRP1	CD304	NRP1	NM_003873.5:370	Immune Response			Cell Functions	Basic cell functions, CD molecules	NRP, VEGF165R, CD304	1049.97	0.628466	0.31787	1.97712
NT5E	8.16882	8.11625	8.14418	7.89805	8.73253	7.36408	7.36989	7.64149	7.52193	7.31039	7.63244	7.77911	7.9766	8.11621	7.68391	7.23056	8.1367	7.80983	7.73651	7.33238	7.69693	7.43989	7.2367	7.76056	7.76793	7.71489	7.78142	7.84411	7.6112	8.02395	7.76412	7.14723	8.26547	9.44207	7.7372	NT5E	CD73	NT5E	NM_002526.2:1214	Immune Response			Transporter Functions	CD molecules, Phagocytosis	NT5, CD73, eN, eNT, CALJA	235.701	-0.0804584	0.270128	-0.297853
NUP107	8.31307	8.30725	8.91904	8.18681	9.1103	8.95787	8.05975	8.6649	7.9023	8.64455	8.64266	8.31605	7.7399	8.01196	9.50525	8.13506	8.51021	8.07345	7.89879	8.4985	8.66563	8.4973	8.91623	10.399	8.71528	8.40059	8.45703	8.38865	7.68537	8.19812	8.21355	8.23571	8.85845	8.57129	8.16991	NUP107		NUP107	NM_020401.2:1002	Immune Response - Cell Type specific	T helper cell		Cell Cycle	Cell Type specific, M phase of mitotic cell cycle	NUP84	391.431	0.325266	0.334897	0.971241
OAS3	9.97145	8.15435	9.37052	10.2109	11.0986	9.01308	10.3114	8.62075	7.30576	8.41254	8.54028	7.98663	7.42016	8.6131	8.61938	9.07023	8.56829	7.42713	10.1528	9.1724	8.29527	8.44474	10.197	7.64987	8.88341	8.04053	8.13967	8.24997	10.2132	7.66876	7.63796	8.47439	8.63669	8.19762	7.71683	OAS3		OAS3	NM_006187.2:4980	Immune Response - Cell Type specific	aDC		Cytokines, Pathogen Defense	Cell Type specific, Cytokines and receptors, Defense response to virus		531.779	0.144525	0.581509	0.248535
OSM	5.47451	6.3862	6.48888	5.55094	6.2218	6.30159	6.18433	5.37436	6.28541	5.65842	6.02897	6.13167	6.35266	6.38313	4.93239	7.09527	6.03334	7.16426	5.76613	6.03276	6.43192	4.91559	5.66683	5.01497	5.4051	5.707	5.32152	5.1512	6.45951	4.89558	4.83254	5.4484	7.12986	5.70741	6.61367	OSM		OSM	NM_020530.4:580	Immune Response			Cell Functions	Basic cell functions	MGC20461	65.149	-0.515033	0.368131	-1.39905
PASD1	3.27576	2.84368	3.25523	2.6562	4.01149	3.63414	2.77994	3.85191	2.34836	3.56718	3.36221	3.18862	4.29331	2.77626	4.77967	4.87569	4.7718	3.06533	3.30346	3.96308	3.67538	3.25655	3.98692	3.83303	2.32611	2.25413	3.94937	3.38017	3.67728	3.88518	4.31167	3.33422	4.90369	4.00411	4.62765	PASD1		PASD1	NM_173493.2:820	CT Antigen					CT63	12.994	0.506729	0.450913	1.12378
PAX5	5.00273	3.84877	4.36242	5.24769	4.29838	3.90264	6.1633	4.73464	6.03848	3.56887	3.56821	4.14171	6.13958	6.92766	5.1546	5.26426	5.37995	6.50165	5.06404	4.69717	6.37428	4.24066	4.95187	4.79648	4.1665	5.60861	4.9294	3.8449	3.6893	6.7627	5.39114	5.83599	4.72169	3.99545	3.1287	PAX5		PAX5	NM_016734.1:2288	Immune Response		H		Humoral immune response	BSAP	37.4283	-2.37342	0.43203	-5.49364
PBK	6.83969	4.29864	6.84281	5.42933	6.76172	6.53297	5.92884	6.00406	5.6101	4.95523	7.46172	7.41979	5.20523	6.42929	6.24178	3.40505	5.04858	5.70456	5.60429	6.88325	5.44426	2.87714	6.86276	4.81914	6.21653	6.80568	4.53609	5.20352	5.81991	4.67412	5.96141	6.32038	6.54826	5.96366	5.30828	PBK		PBK	NM_018492.2:1587	CT Antigen					TOPK, FLJ14385, Nori-3, SPK, CT84	75.562	-0.235874	0.668376	-0.352906
PDCD1	4.28039	4.30164	4.01999	4.96743	4.86403	4.28087	5.4809	4.32105	5.00881	3.90519	3.74327	4.90909	5.72788	5.962	3.96287	4.16398	4.3473	5.02163	4.34522	3.47931	4.93928	4.10013	4.62238	3.84119	3.66613	5.02621	4.75683	4.42321	4.30313	4.74931	4.7058	5.11063	2.15323	2.31334	4.30255	PDCD1	CD279	PDCD1	NM_005018.1:175	Immune Response - Cell Type specific / Checkpoint	TFH	A;H	Regulation	Adaptive immune response, Cell Type specific, CD molecules, Humoral immune response, Negative regulation of immune response	SLEB2, CD279, PD1, hSLE1	23.0296	-1.19822	0.327118	-3.66294
PDCD1LG2	5.69006	5.29183	5.87076	5.44219	6.01435	4.61465	4.89948	5.48784	5.03884	5.36421	5.27774	5.92498	4.57355	4.06703	5.32012	5.02656	5.93618	4.35825	5.46859	4.567	4.8351	5.81424	5.49283	4.8626	4.60855	5.31127	5.29137	5.58986	5.30502	5.05751	4.50787	5.15109	3.43183	5.1406	5.25607	PDCD1LG2	CD273	PD-L2	NM_025239.3:235	Immune Response		A		Adaptive immune response, CD molecules	PD-L2, Btdc, PDL2, bA574F11.2, CD273, B7-DC	37.7325	0.7658	0.359739	2.12876
PDGFC	6.79706	8.30457	7.69232	8.47713	7.52095	8.90621	8.11066	8.68018	8.3592	8.24541	8.5453	8.24957	8.39335	8.05053	8.28782	8.50833	9.02471	8.62569	8.01405	8.53672	8.40417	8.68914	8.04361	8.9968	8.8793	8.67791	8.57492	8.43675	9.67937	7.92674	8.26923	8.249	8.40773	8.10266	10.2185	PDGFC		PDGFC	NM_016205.2:1632	Immune Response			Cell Functions	Basic cell functions	SCDGF, fallotein	373.489	0.883455	0.301431	2.93087
PDGFRB	8.67566	10.3678	9.32938	9.75165	9.03677	9.90043	9.03964	9.76662	9.57198	10.5283	10.7621	9.73646	10.0286	9.52565	9.43589	9.11324	9.34431	9.82939	9.44601	9.84226	9.85682	11.1837	9.98055	9.91735	10.5792	9.9361	10.9927	10.8455	9.07599	9.87855	9.66483	9.39549	9.20732	9.23054	9.77148	PDGFRB	CD140b	PDGFRB	NM_002609.3:840	Immune Response				CD molecules	PDGFR, JTK12, CD140b, PDGFR1	966.766	0.818241	0.324731	2.51975
PECAM1	9.38166	10.3588	9.90922	8.77514	8.60658	10.5429	9.06136	9.57744	9.59753	9.79927	9.39043	9.48494	9.64004	8.18611	8.42789	9.16541	9.2568	9.92551	10.302	9.60564	9.41302	10.3798	9.98438	10.1576	9.77803	9.2673	10.5292	10.1101	9.46431	9.50346	10.6389	9.19497	8.84603	9.54641	9.65472	PECAM1	CD31	PECAM1	NM_000442.3:1365	Immune Response			Transporter Functions	CD molecules, Receptors involved in phagocytosis	CD31	839.389	0.33823	0.332269	1.01794
PIK3CD	7.43129	7.109	7.53706	7.11032	6.61559	6.78595	7.07073	7.33039	7.17445	6.99274	7.33263	7.08315	7.34577	7.0664	7.67863	7.04839	6.82649	7.12081	6.95554	6.41847	7.47404	7.86902	6.73818	6.895	6.45609	6.801	6.95543	7.13589	6.98194	7.32944	6.80024	7.24369	6.40201	7.1105	6.73062	PIK3CD		PIK3CD	NM_005026.3:2978	Immune Response		A;I		Adaptive immune response, Innate immune response	p110D	137.16	0.166311	0.240694	0.690962
PIK3CG	6.76705	6.78656	6.84523	6.90718	6.00158	6.79507	7.05865	6.71499	6.68273	6.49984	6.62358	6.88209	6.87076	7.49632	6.31989	7.17688	6.62283	6.92654	7.10357	6.64536	6.78183	6.91544	6.34899	6.55832	6.88616	6.85299	6.84537	6.7355	6.58109	7.24192	6.69876	7.04025	6.27917	5.56489	6.66027	PIK3CG		PIK3CG	NM_002649.2:2125	Immune Response		A;I		Adaptive immune response, Innate immune response		109.297	-0.251933	0.244593	-1.03001
PIN1	8.61681	8.53545	8.92002	8.50481	8.29373	9.34892	8.2579	8.9835	8.70084	8.83789	8.76373	8.69843	8.07284	7.54388	8.98682	8.69013	8.82247	7.91515	8.97598	9.25795	8.35187	8.30191	9.19114	8.53928	9.18562	8.54357	9.00331	8.86953	8.62239	8.33904	8.53358	8.61317	8.8281	8.57751	9.02041	PIN1		PIN1	NM_006221.2:434	Immune Response		I		Innate immune response	dod	425.926	0.581096	0.260179	2.23345
PLA2G1B	3.1827	2.97806	3.06487	3.02953	3.91889	2.74608	4.77206	3.90636	3.71717	2.58256	2.42035	3.46311	5.01981	5.11961	4.02992	3.70645	3.67997	4.64795	2.85462	4.05762	4.10477	3.12519	3.97556	4.36979	3.61237	4.05529	4.01927	3.4028	3.35682	4.44938	4.33435	3.6858	4.11092	3.28274	4.41675	PLA2G1B		PLA2	NM_000928.2:396	Immune Response			Regulation	Positive regulation of immune response	PLA2, PPLA2, PLA2A	14.3101	-1.43779	0.403197	-3.56598
PLA2G6	6.96818	8.18514	7.77278	8.14025	7.9101	8.89139	7.20731	7.54262	8.19865	8.68311	8.51391	8.93241	8.07786	7.79556	8.99353	7.89872	8.42363	7.81171	9.27897	8.6229	8.69063	8.22292	9.11879	9.24718	9.1543	7.80536	8.50399	8.40403	8.90573	8.29882	8.25562	7.80614	7.70987	8.78773	8.5603	PLA2G6		PLA2G6	NM_001004426.1:1954	Immune Response - Cell Type specific	NK CD56bright cell		Cell Functions	Basic cell functions, Cell Type specific	iPLA2, PNPLA9, PARK14, iPLA2beta, NBIA2	347.612	0.734298	0.307209	2.39022
PLAU	9.14127	9.60143	9.49431	9.35656	9.09843	9.05194	8.25794	9.7441	9.15003	9.2809	9.75268	10.0679	9.5928	9.63935	10.1615	8.72339	9.77637	9.32784	8.58	10.1145	9.89475	8.98419	8.31868	8.03721	10.9526	9.86196	9.39378	9.003	8.70846	8.25196	9.91831	9.18587	9.72351	10.2506	8.64565	PLAU		PLAU	NM_002658.2:793	Immune Response			Senescence	Senescence pathway	URK, UPA	717.387	-0.168296	0.381631	-0.44099
PLAUR	8.88993	9.27157	9.96724	8.05055	9.43584	8.89769	8.1623	9.49722	8.09976	8.66494	9.10224	8.15095	8.58068	8.2769	8.28631	8.49089	8.04489	9.23032	7.71555	8.52949	8.42886	7.54339	7.97866	6.93781	9.29404	8.6794	7.53927	8.0567	8.2027	7.67612	8.05896	8.14656	9.8313	8.98039	7.56024	PLAUR	CD87	PLAUR	NM_001005376.1:440	Immune Response				CD molecules	URKR, UPAR, CD87	397.946	-0.319849	0.408276	-0.783414
PMCH	3.30185	2.99872	2.92882	3.55972	3.31519	2.35908	6.08336	2.43828	5.8041	2.82357	3.07231	4.09422	5.83112	6.51358	3.64764	3.85301	3.00427	6.06639	3.48199	3.84334	4.58769	3.93085	3.85446	4.06803	3.62656	4.99188	4.85036	1.77209	3.61812	3.71312	4.58458	4.95828	3.74467	3.48876	3.67049	PMCH		PMCH	NM_002674.2:172	Immune Response - Cell Type specific	Th2 cell		Cell Functions	Basic cell functions, Cell Type specific	MCH	21.3809	-2.65155	0.512378	-5.17499
PNMA1	7.7608	8.62076	7.71438	8.50184	7.62828	8.97866	8.30387	7.96178	8.24397	7.77361	8.24387	8.13007	8.15147	7.38802	8.30963	7.67032	8.2806	7.22915	8.692	7.69361	8.23828	8.29408	9.19014	8.45149	8.41391	8.0107	8.66841	8.21875	8.72588	8.08781	8.69189	8.21417	8.42125	9.51639	8.24555	PNMA1		PNMA1	NM_006029.4:1565	Immune Response		F		Inflammatory response to antigenic stimulus	MA1	324.926	0.229926	0.333483	0.689469
POU2AF1	5.97968	4.73887	7.69278	4.9734	4.54932	4.00816	6.27585	6.33953	5.35376	4.57179	4.99705	6.56081	6.47304	7.40788	4.99514	5.93899	5.8043	6.54056	5.80641	4.22799	5.80432	6.29431	5.3161	6.34338	4.30546	5.83702	5.84857	5.11949	4.86715	6.07534	5.23079	6.24503	5.31348	3.85482	5.79312	POU2AF1		POU2AF1	NM_006235.2:1675	Immune Response		H		Humoral immune response	OBF1	57.3251	-0.947847	0.490002	-1.93438
POU2F2	6.16714	5.72049	6.69973	5.95558	5.76797	6.18801	6.00961	6.11097	5.85433	5.94382	5.74725	6.40757	6.10951	5.43911	7.64637	6.36538	6.15174	6.17801	6.21348	6.1949	6.76216	6.48326	5.84666	6.33738	5.78851	5.53263	6.10987	6.33627	5.21075	6.79074	5.84154	6.0235	4.65276	5.49496	5.90404	POU2F2		POU2F2	NM_002698.2:908	Immune Response		H		Humoral immune response	OTF2, 41914	70.9937	0.140902	0.313532	0.449404
PPARG	5.62487	7.14285	5.27461	6.29025	4.75821	6.85568	6.31591	6.35358	7.88438	6.49705	6.28679	6.94866	6.66277	6.78903	5.7249	6.51756	6.88767	6.93887	6.86142	6.52874	6.0026	6.97549	5.99015	7.17481	7.5795	7.43367	10.1595	7.20616	7.29224	6.27673	7.36701	6.30264	7.46622	7.24275	7.49485	PPARG		PPARgamma	NM_015869.3:1035	Immune Response		I		Innate immune response	PPARG1, PPARG2, NR1C3, PPARgamma	142.457	0.363022	0.518359	0.70033
PPBP	2.58679	3.41104	3.446	3.22599	3.72423	3.58648	3.89888	3.87208	3.54191	3.46964	3.96097	3.86071	3.52668	5.33592	2.77079	3.46757	3.96116	3.57259	4.22255	3.66181	3.87835	3.47649	4.28825	4.91908	4.1301	2.86016	4.03195	3.28187	4.45829	2.5081	5.42874	3.08173	5.1744	4.0279	4.36162	PPBP		CXCL7	NM_002704.2:330	Immune Response			Chemokines	Chemokines and receptors	THBGB1, SCYB7, TGB, NAP-2-L1, LA-PF4, MDGF, LDGF, Beta-TG, CTAP3, CXCL7, PBP, b-TG1, TGB1, CTAPIII, NAP-2	15.0002	-0.210127	0.436544	-0.481342
PRAME	8.53747	2.79585	8.48426	4.82752	10.6036	9.3534	5.12832	5.71459	5.28491	4.26851	2.37717	2.73575	5.40251	6.39022	9.43753	5.79506	6.84417	5.88326	2.09867	8.20427	9.21687	2.68013	3.4122	9.62631	3.03092	4.35733	4.02394	1.36351	2.85554	4.76497	6.99168	4.75919	5.2579	11.3728	2.03572	PRAME		PRAME	NM_006115.3:1390	CT Antigen					MAPE, CT130	288.264	-2.94094	1.07298	-2.74092
PRF1	6.74763	6.27024	7.15243	6.7065	6.97176	5.52238	6.44471	6.13922	6.76748	5.92156	5.8501	6.78669	6.54218	7.35085	6.51925	6.78109	7.13185	6.70166	7.25525	6.00982	6.53452	6.79661	6.55644	6.11833	4.91385	6.34067	6.53114	6.11876	7.16843	6.5863	6.29045	6.92403	5.53175	5.69598	5.7085	PRF1		PRF1	NM_005041.3:2120	Immune Response - Cell Type specific	CD8 T-cell	A	Cytotoxicity, Pathogen Defense	Adaptive immune response, Cell Type specific, Cytotoxicity, Defense response to tumor cell, Defense response to virus	PFP, P1, HPLH2	92.5149	-0.218397	0.331661	-0.658495
PRG2	6.11044	5.89302	3.73933	4.90588	7.47635	4.98877	6.10573	5.29274	6.04006	4.4146	4.2288	4.13893	5.93534	7.04707	5.05748	4.88196	4.5662	6.11617	3.78195	5.13019	4.92646	4.9935	4.54319	5.00533	3.92379	5.28	4.95776	4.72137	4.95646	6.33078	5.7612	4.60704	6.36114	6.05017	5.59518	PRG2		PRG2	NM_002728.4:256	Immune Response - Cell Type specific	Mast cell		Pathogen Defense	Cell Type specific, Defense response to bacterium	MBP, BMPG	45.4951	-1.24483	0.452882	-2.74868
PRKCD	8.88332	9.07366	9.35449	9.65191	8.60773	9.78299	9.21965	9.26719	8.92521	9.37586	9.14309	10.2118	8.3236	8.99691	8.80538	9.09865	10.8281	8.63603	9.78671	9.82781	9.00432	9.2807	10.1459	10.2607	9.69627	8.6246	9.82542	10.0183	9.45527	8.92245	8.54959	10.3141	10.0759	9.54207	9.89073	PRKCD		PRKCD	NM_006254.3:2165	Immune Response			Senescence	Senescence initiators		752.517	0.385763	0.361942	1.06582
PRKCE	5.60886	5.33424	5.31544	5.37758	4.73434	6.76245	5.66455	5.21273	6.45763	5.96634	5.77547	5.14387	6.19567	6.2592	5.88338	4.279	4.31794	6.13092	5.28311	5.64102	5.48135	5.47157	5.58541	6.03151	5.87329	5.75647	5.99589	5.12356	5.84055	5.47631	5.01058	5.84794	6.30842	5.34107	6.1604	PRKCE		PRKCE	NM_005400.2:1695	Immune Response			Macrophage Functions	Macrophage activation		53.4618	-0.304169	0.380559	-0.799268
PRM1	1.93879	2.40454	2.94212	3.78707	3.63996	2.24926	5.52357	1.34357	4.78832	2.02114	2.73562	3.92142	5.10743	6.11045	2.23864	2.48862	2.89651	5.17078	2.3658	3.13563	2.14658	2.5205	4.17403	3.18073	3.25093	4.74074	3.8554	1.62857	3.28753	3.43365	3.68669	3.88351	2.51017	2.65581	4.12654	PRM1		PRM1	NM_002761.2:319	CT Antigen					CT94.1	15.2537	-2.81564	0.590807	-4.76576
PSEN1	8.45774	8.88213	8.75248	8.42437	8.5841	9.34554	7.86395	8.54354	8.11719	8.78733	8.78742	8.29102	7.83906	7.58395	7.86425	8.59312	8.01417	8.06771	8.99721	8.11321	7.68288	8.89979	8.74732	8.27621	9.09144	8.12503	8.78581	8.66443	8.79903	8.36923	8.52315	8.63148	7.7179	8.34459	7.75811	PSEN1		PSEN1	NM_000021.2:900	Immune Response			T-Cell Functions	T-cell activation	AD3, FAD, S182, PS1	368.183	0.502685	0.346316	1.45152
PSEN2	8.08894	7.42989	7.62145	7.64363	8.43876	7.85853	6.48304	7.37316	7.22132	7.84449	7.82409	8.79939	6.73904	7.04958	7.9772	8.26436	7.39227	6.65322	8.10862	8.05978	7.05581	7.10498	7.48031	7.04621	8.54769	8.27759	7.76083	7.70757	7.02571	7.40472	7.51326	7.97872	7.26462	7.19241	7.0588	PSEN2		PSEN2	NM_000447.2:915	Immune Response			T-Cell Functions	T-cell activation	AD4, AD3L, STM2, PS2	211.641	0.39643	0.380821	1.04099
PSMB10	9.26544	8.44115	8.50148	9.02913	8.55904	8.70265	7.81365	8.56791	8.01834	8.54111	8.4074	8.95077	8.00369	8.34637	8.11729	8.52009	8.87685	7.93017	8.86496	9.08769	8.00447	8.53952	8.59793	8.31995	8.65023	8.56335	8.51483	8.81596	7.92624	8.58359	8.43095	8.66837	8.13191	8.22041	8.74501	PSMB10		PSMB10	NM_002801.2:221	Immune Response		H		Humoral immune response	MECL1, LMP10, MGC1665, beta2i	372.065	0.360463	0.227501	1.58445
PSMB7	10.1135	10.0017	10.2281	9.41321	9.98171	10.1493	8.85422	9.80098	8.9512	9.7053	10.0562	9.9495	9.01717	9.12548	10.5346	9.4747	9.52996	8.99756	10.3722	9.91202	10.0646	9.90176	9.82701	9.65664	10.1689	9.10479	10.1251	9.68676	9.14648	9.30905	9.43088	9.20858	9.35811	9.75051	9.58506	PSMB7		PSMB7	NM_002799.2:420	Immune Response			Antigen Processing	Antigen processing and presentation	Z	871.184	0.496676	0.29997	1.65575
PSMB8	10.5517	9.59445	10.5751	9.54974	11.3865	10.241	10.0864	9.52692	8.64091	9.57564	9.94034	9.21332	8.61507	8.15308	9.27743	9.95921	10.0104	8.85023	10.4517	10.2196	9.24983	9.40685	10.452	9.34617	10.0076	8.91125	9.30389	9.44305	9.67714	9.37079	8.77411	9.12158	8.52385	8.67652	8.9207	PSMB8		PSMB8	NM_004159.4:1215	Immune Response			Chemokines	Chemokines and receptors	LMP7, RING10, D6S216E, PSMB5i, beta5i	841.139	0.402278	0.412891	0.974296
PSMB9	9.75759	8.63477	9.7102	9.13862	10.2023	8.4706	8.9382	8.52767	7.99669	8.99102	8.55658	8.87871	8.25147	8.49138	9.08224	9.08467	9.01313	7.9435	9.20049	9.30227	8.13526	8.70517	9.0978	8.03606	8.83235	8.32907	9.03969	8.82999	7.91687	8.94953	7.73533	8.83396	7.45119	7.84306	7.9267	PSMB9		PSMB9	NM_002800.4:455	Immune Response		A	Antigen Processing	Adaptive immune response, Antigen processing and presentation	LMP2, RING12, beta1i, PSMB6i	457.994	0.077822	0.392292	0.198378
PSMD7	10.1933	9.53926	10.6263	9.90658	9.86933	9.13733	8.93208	9.99181	8.95948	9.25358	9.50457	9.69905	9.05437	9.60787	10.1097	9.34042	10.6853	8.76977	10.5492	10.3546	9.77195	9.22126	9.59227	9.42953	9.47604	9.31697	9.6951	9.58919	9.44815	9.14476	10.6367	9.24649	10.6268	11.1025	9.71913	PSMD7		PSMD7	NM_002811.3:580	Immune Response				CD molecules	S12, P40, MOV34, Rpn8	921.434	0.278368	0.30733	0.905761
PTGDR2	3.07255	3.74985	3.28315	4.91781	3.57984	2.7352	5.79621	2.8521	5.71395	3.88137	3.49982	3.87729	5.337	6.73621	3.99078	6.1599	2.96332	5.75521	3.45659	4.22516	4.34177	4.54018	2.15354	3.90889	3.67623	4.78467	4.44083	3.97231	4.42845	4.22349	3.02543	4.60326	5.19643	3.09982	5.48607	PTGDR2	CD294	GPR44	NM_004778.1:1835	Immune Response - Cell Type specific	Eosinophils		Cell Functions	Basic cell functions, Cell Type specific, CD molecules	GPR44, CRTH2, CD294, DP2	25.5677	-1.46412	0.497941	-2.94034
PTGS2	5.79682	7.86294	6.97961	5.30878	8.49291	6.45773	6.01477	5.82303	6.8534	6.88349	5.94847	4.61151	6.65684	7.09055	5.55074	7.37376	5.49601	7.84818	5.14936	5.65657	6.49692	5.09761	5.8985	6.1961	4.83403	6.07172	5.31072	6.6328	6.7813	6.16302	6.39579	5.19497	7.05441	6.6952	6.66815	PTGS2		PTGS2	NM_000963.1:495	Immune Response			Cytokines	Acute-phase response, Cytokines and receptors	COX2	92.8753	-0.585447	0.49161	-1.19088
PTPRC	8.55355	8.51478	8.33582	8.20163	8.26126	8.32701	7.62694	8.49516	7.51145	8.10449	8.25186	8.3149	7.63517	7.17347	8.57674	8.29333	8.07456	7.50141	8.32528	7.62659	7.95064	8.50053	8.17122	7.51631	7.97212	7.87595	8.14482	8.07814	7.48906	8.36203	7.63323	8.35975	6.94073	7.68983	7.45289	PTPRC	CD45	CD45	NM_080921.3:258	Immune Response			B-Cell Functions, T-Cell Functions	B-cell proliferation, CD molecules, T-cell differentiation	CD45, LCA, T200, GP180	272.949	0.183387	0.330375	0.555088
PVR	7.58132	8.17908	8.69573	7.10845	8.01655	7.3563	6.85726	8.57537	7.22919	7.32383	7.56426	7.46193	7.29884	7.21424	8.02564	6.95716	7.59994	7.56648	7.98344	7.22603	8.02806	7.24491	7.65288	7.89465	7.85534	7.92509	7.37662	7.46089	7.02748	7.53912	7.80692	6.41587	9.61672	8.69648	6.92158	PVR	CD155	PVR	NM_006505.3:604	Immune Response			Regulation	CD molecules, Regulation of immune response	PVS, CD155, HVED, Necl-5, NECL5, Tage4	220.469	-0.0355453	0.324517	-0.109533
PYCARD	6.50229	7.76402	6.96942	7.91871	7.5176	9.55453	8.24352	7.4008	7.50984	8.76274	7.58442	8.03572	6.56902	7.72182	6.82499	6.79268	7.59316	7.59203	7.20214	8.85224	7.15067	6.56994	6.82287	8.44207	8.8232	7.05932	6.36829	8.13892	8.27568	7.242	7.16044	8.24426	6.4933	7.0262	8.60656	PYCARD		PYCARD	NM_013258.3:714	Immune Response		I		Innate immune response	TMS-1, CARD5, ASC	226.132	0.363199	0.356927	1.01757
RAG1	3.60995	4.11864	3.67144	3.78095	4.40736	2.67841	5.61411	4.44716	5.62731	4.88638	4.81237	4.11116	5.37961	6.41843	4.4277	4.62941	3.33779	5.76105	3.6857	4.10655	5.19576	3.94969	3.03557	4.24691	4.68162	5.19099	4.21388	3.41539	3.75152	4.12485	5.30381	4.46859	5.61606	4.8402	5.24388	RAG1		RAG1	NM_000448.2:2300	Immune Response		A	B-Cell Functions	Adaptive immune response, B-cell differentiation	RNF74, MGC43321	26.6702	-1.24271	0.46173	-2.69142
REL	7.65158	8.74651	7.64022	8.07102	7.56311	8.76301	8.19679	7.91619	7.87782	8.60793	8.6536	8.56518	7.71209	7.00289	8.90678	8.61384	7.90261	8.32505	9.44399	9.11847	8.56777	8.07039	8.25512	8.76701	8.28988	7.29999	7.51727	8.21068	8.32695	8.20086	8.2746	8.69351	8.93785	8.3802	8.10258	REL		REL	NM_002908.2:225	Immune Response			Regulation	Transcription factors	I-Rel, c-Rel	331.742	0.164568	0.352182	0.467282
RELA	8.24708	8.31668	8.01557	8.37647	8.89369	8.16769	7.52188	8.73851	7.75554	8.60311	8.42656	8.33755	7.78309	7.54238	9.36489	8.28203	8.23288	7.92676	8.70169	8.47704	8.23247	8.28251	8.40809	8.49297	8.78989	8.147	8.04137	8.63472	8.00967	8.42118	8.57645	7.89034	8.99032	8.41682	8.1093	RELA		RELA	NM_021975.2:360	Immune Response		I		Innate immune response	NFKB3, p65	333.468	0.560353	0.240693	2.32808
RELB	6.28892	7.53895	7.87488	6.90314	7.24943	7.48417	6.2636	7.41098	6.20232	6.97538	7.47538	6.77344	6.61434	5.31784	8.84628	6.36135	6.31479	6.55502	7.48037	6.57568	6.85045	6.75399	6.53351	6.78925	7.28621	6.59689	6.36777	7.21756	6.54008	7.11515	6.2639	6.40391	7.54011	6.60338	6.66773	RELB		RELB	NM_006509.2:250	Immune Response			Regulation	Transcription factors	REL-B	128.128	0.439119	0.359728	1.2207
REPS1	9.12003	8.75087	9.46896	9.02745	7.81862	9.46807	7.42431	9.23404	8.28749	8.92465	8.6699	8.90019	8.31223	7.2804	9.00176	9.43118	7.331	8.37827	11.1636	8.16143	8.92559	9.06593	7.65109	9.1241	9.26163	8.22249	8.80055	8.87588	8.88022	8.92213	8.79978	8.76973	8.78179	10.3538	8.79083	REPS1		REPS1	NM_001128617.2:1288	Immune Response - Cell Type specific	Tcm		Cell Functions	Basic cell functions, Cell Type specific		557.93	0.66518	0.508103	1.30915
RIPK2	7.837	7.85095	8.91726	7.31675	8.76525	7.48576	7.8408	8.33598	6.74274	7.29112	8.07203	7.65077	6.92857	7.46508	8.04278	8.43757	7.18558	7.62687	7.3907	7.1649	7.55158	7.48713	7.6428	8.13915	7.67204	7.92305	7.22447	7.6134	7.42426	7.08718	7.66702	7.66222	10.0134	8.29598	6.93469	RIPK2		RIPK2	NM_003821.5:1695	Immune Response		I		Innate immune response	RICK, RIP2, CARDIAK, CARD3	239.209	-0.0337106	0.379936	-0.0887269
ROPN1	5.13885	3.03233	6.77074	3.9219	8.55669	3.67682	6.30826	4.81833	6.0041	3.70472	3.23053	3.0269	6.23495	7.25648	4.79715	3.97882	3.50064	6.22076	3.93809	3.16198	7.63988	3.94026	3.98262	4.47457	3.55506	5.695	3.60404	2.76635	3.94664	5.68297	2.71468	4.97959	4.7815	8.21582	4.11655	ROPN1		ROPN1	NM_017578.2:195	CT Antigen					ODF6, ropporin, ROPN1A, CT91	53.9927	-2.47923	0.644001	-3.84973
RORA	8.12084	8.12522	7.91732	7.9568	8.02732	8.85051	7.78129	7.74517	7.6553	8.1975	7.89817	7.95307	7.99454	7.37656	6.89773	7.97521	8.36383	7.88563	7.85693	7.51995	7.80157	8.12858	8.11998	8.10426	7.52694	7.31692	8.08105	8.17207	8.30122	7.61209	7.65282	7.32643	8.67448	8.29937	7.94992	RORA		RORA	NM_134261.2:1715	Immune Response			Regulation	Transcription factors	RZRA, ROR1, ROR2, ROR3, NR1F1	249.856	0.398984	0.241732	1.65053
RORC	7.75881	6.89174	5.56362	7.49559	5.82226	8.31619	6.99135	6.54365	7.54116	8.71269	7.82467	9.09627	6.53434	6.5002	4.71688	6.47211	6.35561	6.80399	7.72172	7.32833	5.81926	6.57719	6.53308	7.64551	8.43942	7.42251	6.2284	8.15702	7.06665	7.42725	6.82397	7.86543	5.88761	6.10749	7.59127	RORC		RORC	NM_001001523.1:1350	Immune Response - Cell Type specific	Th17 cell		Cell Functions	Basic cell functions, Cell Type specific	RZRG, RORG, NR1F3, TOR	168.608	0.869368	0.479387	1.8135
RPS6	14.7774	14.3255	13.7582	13.8794	14.2394	14.6704	13.8251	13.9722	13.7846	14.6809	14.5556	13.7645	13.7424	13.1124	14.0752	14.1269	13.8014	13.1519	14.7978	14.3194	14.3124	14.3838	14.1655	14.7613	14.6695	13.9873	13.9135	14.3186	14.4797	14.4072	13.6462	13.336	16.0822	15.4531	14.284	RPS6		RPS6	NM_001010.2:171	Immune Response			T-Cell Functions	T-cell proliferation	S6	20996.7	0.841284	0.337412	2.49334
RRAD	3.92097	6.72577	3.95284	4.68717	4.50597	5.4223	5.51143	3.96798	5.65403	4.04345	5.29591	5.21555	5.7312	6.38607	3.80784	4.61524	4.3512	5.80199	4.34448	4.43132	5.65094	5.1301	4.99804	5.76979	5.47152	5.65462	6.45531	4.76921	4.78792	5.29895	3.78539	4.59739	6.06399	6.74239	5.39337	RRAD		RRAD	NM_004165.1:960	Immune Response - Cell Type specific	NK CD56bright cell		Cell Functions	Basic cell functions, Cell Type specific	REM3, RAD	40.4072	-0.998679	0.478094	-2.08888
RUNX1	8.52889	10.0511	9.07026	10.1868	9.57061	10.0216	9.39873	9.60193	9.53439	10.0982	10.3011	9.38108	10.247	8.27572	9.98448	9.4324	8.96336	9.74599	8.69927	9.36781	9.47799	10.4803	9.28018	10.5158	10.0752	10.1831	8.83231	10.1385	9.61142	9.39824	8.90071	9.76981	9.73614	9.26197	9.98961	RUNX1		RUNX1	NM_001754.4:635	Immune Response			Regulation	Transcription factors	AML1, CBFA2, PEBP2A2, AMLCR1	840.112	0.475898	0.295036	1.61301
RUNX3	9.5233	8.08326	7.30144	8.2979	7.57768	7.54673	7.7413	7.68822	7.2956	7.47654	7.88644	7.80288	7.7078	7.44808	8.50174	8.34558	8.16655	7.30608	8.00699	7.78247	8.42628	7.93083	8.11974	8.03305	7.29772	7.20249	7.20235	7.56202	8.0864	8.03899	7.59534	7.96195	7.18742	8.9858	6.82808	RUNX3		RUNX3	NM_004350.1:2085	Immune Response			Regulation	Transcription factors	CBFA3, AML2, PEBP2A3	252.347	0.0981467	0.388394	0.252699
S100A12	2.91709	3.89328	3.7156	3.4143	4.28748	2.45445	5.07476	2.45805	5.28809	3.34428	3.53187	1.81987	5.24944	6.33939	2.90886	3.3003	3.10206	5.55543	2.90481	3.0098	3.71597	2.56662	2.16237	3.12107	3.12818	5.12881	3.0624	3.29895	4.97368	3.33699	6.07809	4.62664	4.09617	2.63125	4.19139	S100A12		S100A12	NM_005621.1:260	Immune Response		I		Innate immune response	p6, MRP6, CGRP, CAAF1, CAGC, ENRAGE	17.9532	-1.65514	0.526745	-3.14221
S100A7	7.02551	5.15931	3.74792	8.18092	8.82613	3.42945	6.74992	9.01888	6.57572	3.79192	10.8305	3.49977	7.00383	8.06525	5.39041	5.09385	5.13549	6.89918	7.41198	4.48447	8.34047	4.15303	3.43599	4.32281	3.37376	7.42128	4.06299	5.31257	4.54867	4.37859	14.0768	5.78616	6.04573	4.98032	4.76868	S100A7		S100A7	NM_002963.2:69	Immune Response		I		Innate immune response	PSOR1, S100A7c	673.964	1.58278	1.18065	1.3406
S100A8	6.58808	6.84738	7.24085	7.98791	11.4763	6.79736	5.944	8.70814	6.44826	6.32374	9.64009	6.54181	5.67256	7.57987	7.50845	6.9256	7.81719	7.9294	7.77695	5.66992	7.38026	6.06528	4.5014	5.42909	5.74042	6.36276	7.19115	7.32237	6.26345	3.541	15.0787	6.15317	9.40625	7.20755	4.63578	S100A8		S100A8	NM_002964.3:115	Immune Response		F		Inflammatory response	CAGA, CFAG, P8, MRP8, 60B8AG, CGLA	1954.76	0.977032	1.12703	0.866906
S100B	5.27928	6.89787	7.49866	6.14588	8.70957	5.84264	5.37715	8.28174	7.10429	5.79623	5.92719	5.04234	6.00502	6.00841	9.04809	5.66306	6.29569	5.32586	7.10702	6.03003	6.77682	5.49047	4.95064	6.63783	6.21775	5.98425	9.83967	5.899	6.14919	5.88289	4.53108	5.43202	6.60398	9.14794	5.36709	S100B		S100B	NM_006272.1:85	Immune Response		I		Innate immune response	S100beta	139.199	-0.0923228	0.563586	-0.163813
SAA1	9.19017	11.0509	10.3623	8.24839	14.3528	12.0289	8.41531	9.34687	11.6504	11.6084	10.9798	9.29852	9.34991	6.68186	11.7856	10.9525	9.45374	10.7213	10.2581	11.0735	10.4265	9.92296	10.504	11.6764	10.6549	10.9646	11.8314	12.4888	11.9153	9.73109	10.5649	9.33186	10.4959	11.0871	10.4359	SAA1		SAA1	NM_199161.1:135	Immune Response		I		Innate immune response	SAA, PIG4, TP53I4	2500.95	1.6505	0.692878	2.38209
SBNO2	8.67365	9.35905	9.28676	8.69154	8.97851	9.81564	7.98385	8.80119	8.62194	9.23298	9.29178	8.94759	8.35671	7.57253	8.89038	8.61078	8.58353	9.09742	9.13538	8.71028	8.46057	8.79027	8.46583	8.69028	9.53009	8.4469	8.44953	8.89064	8.46679	8.31562	8.69	7.99375	8.68151	8.02432	9.2778	SBNO2		SBNO2	NM_014963.2:2002	Immune Response			Macrophage Functions	Macrophage activation	KIAA0963, FLJ00173, Stno, Sno	451.676	0.523728	0.29116	1.79876
SELE	5.42964	6.69131	6.54163	4.62937	7.28702	6.93674	5.91949	4.30944	6.22558	6.45028	5.75694	5.45297	6.03695	5.89149	7.20288	7.2918	5.65317	7.60255	4.2002	5.85539	5.96436	4.92242	6.72344	4.36681	4.62775	5.05762	4.55276	5.05268	5.72951	6.15417	6.68406	4.96076	5.75208	5.70223	5.81335	SELE	CD62E	CD62E	NM_000450.2:1505	Immune Response		F	Regulation	CD molecules, Regulation of inflammatory response	ELAM1, ELAM, ESEL, CD62E	68.1863	-0.745333	0.529431	-1.4078
SELL	7.41424	6.56789	6.7551	7.32642	6.73333	7.56241	7.28663	6.96174	7.00291	5.79738	5.48209	6.85738	6.88552	7.80008	6.36432	7.66199	7.77955	6.86249	7.23766	6.19294	7.98612	6.93081	7.68616	5.57645	4.96459	6.95481	5.90155	5.95109	7.09084	7.80576	7.23505	7.29967	5.3309	5.46421	6.11795	SELL	CD62L	CD62L	NR_029467.1:1585	Immune Response			Regulation	CD molecules, Regulation of immune response	LYAM1, LNHR, LSEL, LAM1, LAM-1, hLHRc, Leu-8, Lyam-1, PLNHR, CD62L	128.905	-0.566011	0.471578	-1.20025
SELPLG	6.97032	7.0174	7.32079	7.36179	6.71404	7.10823	7.00714	6.91372	6.73933	7.2272	7.0172	7.09571	6.82576	7.3069	6.83239	6.50774	6.58517	6.70959	6.85481	6.40911	7.11016	6.90277	6.91337	6.92248	7.01731	7.23803	6.75672	6.85032	6.21405	6.72751	6.48774	7.4275	6.2286	6.20871	6.29765	SELPLG	CD162	SELPLG	NM_001206609.1:326	Immune Response				CD molecules	PSGL-1, CD162	118.431	-0.174932	0.249577	-0.700915
SEMG1	4.0037	3.19288	3.55592	4.75044	4.46583	3.37091	5.82374	3.40084	5.44424	3.9767	3.18129	3.35488	5.84848	6.64438	4.26925	4.14124	4.04839	5.75478	3.23506	4.77767	4.82831	3.25389	3.71955	4.24942	2.47123	5.32834	3.84561	3.69764	4.50453	5.00415	3.91432	5.20321	4.98819	4.21406	5.25169	SEMG1		SEMG1	NM_003007.2:1290	CT Antigen					SEMG, CT103	25.6887	-1.9038	0.460449	-4.13467
SERPINB2	5.93427	4.05295	5.91049	2.17194	3.08016	3.80702	2.57191	7.09106	3.72794	3.14327	3.24398	3.20295	2.74672	3.24225	4.68712	4.44993	3.79357	3.24851	2.74794	3.60954	3.95612	3.13881	3.59374	2.19884	4.7907	3.10483	2.73806	4.19524	3.69642	3.47868	3.85895	4.0591	4.50924	4.7376	4.07098	SERPINB2		SERPINB2	NM_002575.1:305	Immune Response			Senescence	Senescence initiators interferon related	PLANH2, PAI2, HsT1201	18.6726	0.255498	0.608137	0.420132
SERPING1	11.0721	11.8358	11.1079	10.9251	11.6482	10.9486	10.2169	11.4222	10.9811	10.9453	11.6805	10.992	10.9345	10.3043	11.2083	10.495	10.8519	10.5764	10.3924	10.5405	10.1287	12.0634	10.859	11.0459	11.4649	10.88	11.9332	11.697	10.2337	11.2315	10.7972	10.2836	10.378	10.9219	10.8293	SERPING1		SERPING1	NM_000062.2:305	Immune Response		I		Innate immune response	C1NH, C1IN, C1-INH, HAE1, HAE2	2151.91	0.571366	0.33328	1.71437
SH2B2	6.44226	5.79811	6.14148	6.38964	6.55362	5.7236	6.08549	6.85707	5.7739	5.4463	5.87527	5.54305	5.91786	6.60395	7.93427	5.36897	5.83167	6.25317	5.27639	5.21962	5.75081	5.50355	6.14354	5.53817	5.30615	6.66283	5.5868	5.09211	6.13137	6.12132	6.33333	5.48405	7.0402	5.9766	6.14735	SH2B2		SH2B2	NM_020979.3:1567	Immune Response			Regulation	Regulation of immune response	APS	70.4224	-0.385045	0.364257	-1.05707
SH2D1A	5.26966	5.27438	5.03092	4.77764	5.22993	4.33277	5.18578	5.62806	5.56939	5.71189	5.7279	5.74018	5.04336	4.15718	6.31761	6.463	6.3632	4.11277	6.04893	4.61455	5.73114	5.80275	6.33949	4.91553	4.53055	4.8055	5.79109	6.16515	5.32744	6.06077	5.9174	6.24292	3.28554	4.19002	5.138	SH2D1A		SH2D1A	NM_001114937.2:495	Immune Response		H		Humoral immune response	IMD5, LYP, XLP, MTCP1, DSHP, XLPD, EBVS, SAP	48.0978	0.519365	0.506495	1.02541
SH2D1B	3.41155	3.60005	3.93205	4.10718	4.21089	2.4845	5.87658	4.00919	5.95625	3.63249	2.92904	3.27177	5.61239	6.65021	4.21204	4.12581	3.99784	6.04173	3.04743	3.42406	4.96427	3.06297	3.72299	3.88999	3.16102	5.72222	4.12106	3.52821	4.27381	4.83332	4.79843	5.53616	4.15775	4.41567	4.24109	SH2D1B		SH2D1B	NM_053282.4:545	Immune Response			Leukocyte Functions	Leukocyte activation	EAT2	24.9224	-2.34927	0.437081	-5.37492
SIGIRR	8.59339	8.38262	8.31579	8.77273	7.42741	10.2499	8.18897	7.51052	8.07006	9.23541	8.64922	8.70218	8.00299	8.7849	7.46316	7.98319	8.22713	7.89824	8.19801	8.59488	8.6786	8.53763	9.01909	8.75722	9.18469	8.18843	8.31282	9.05057	8.49137	8.3752	8.1899	9.2191	7.45782	8.54924	8.21473	SIGIRR		SIGIRR	NM_021805.2:469	Immune Response		I		Innate immune response	TIR8	390.688	0.289761	0.345488	0.838698
SIGLEC1	9.10456	8.26209	8.57051	8.81932	8.47468	8.00118	8.95489	8.05006	7.61139	7.99491	7.87088	7.81665	7.09679	8.70203	7.05424	8.17194	8.25913	7.34397	9.24031	8.55897	7.48226	7.88761	7.95448	7.22499	7.93265	8.4278	8.49314	7.58464	9.00682	7.90064	8.10006	8.03718	7.96136	8.58453	7.56065	SIGLEC1	CD169	SIGLEC-1	NM_023068.3:5165	Immune Response			Transporter Functions	CD molecules, Phagocytosis recognition and engulfment	SN, SIGLEC-1, CD169, FLJ00051, FLJ00055, FLJ00073, FLJ32150, dJ1009E24.1, sialoadhesin	300.54	0.0526386	0.345171	0.1525
SLAMF1	4.47482	3.64553	4.76188	4.73577	3.90957	3.87331	5.08443	4.60144	5.23317	3.54926	4.43411	5.21673	4.98542	5.7642	3.86134	4.63116	4.35123	4.52563	4.51906	3.7013	5.1458	5.16073	4.76858	3.8174	3.01167	4.37443	3.94997	4.5762	3.67994	4.65626	4.58028	4.68132	4.18601	2.45354	4.01502	SLAMF1	CD150	SLAM	NM_003037.2:580	Immune Response		A		CD molecules, Adaptive immune response	SLAM, CD150	22.0717	-0.445041	0.399616	-1.11367
SLAMF6	5.40216	4.29178	5.79545	5.78335	4.70415	4.40148	5.79137	5.5273	5.4557	5.03301	4.63096	5.91049	5.99077	6.50758	5.31191	5.53839	6.27408	5.51195	5.62221	5.15022	6.01214	5.6496	5.81372	5.2127	4.1375	5.05552	5.89776	5.56311	5.24158	5.26805	5.57568	6.28957	4.45149	4.42503	4.9927	SLAMF6	CD352	SLAMF6	NM_001184714.1:1032	Immune Response				CD molecules	KALI, NTBA, KALIb, Ly108, SF2000, NTB-A, CD352	44.3296	-0.538946	0.35935	-1.49978
SLAMF7	7.20569	6.53784	8.88355	6.89613	6.71653	6.50225	6.77669	7.09321	6.46397	6.37231	6.4456	8.24475	6.69664	7.30219	6.12828	6.93612	7.2818	6.30999	6.96471	5.55397	5.49473	7.32977	7.18229	6.79916	5.71003	6.53595	6.52929	6.86203	6.10074	7.15142	6.73488	7.48978	5.06003	4.73918	6.05589	SLAMF7	CD319	SLAMF7	NM_021181.3:215	Immune Response		I		CD molecules, Innate immune response	CRACC, 19A, CS1, CD319	123.584	-0.21971	0.515002	-0.42662
SLC11A1	7.71529	7.1698	8.36675	6.15111	7.93716	6.78446	6.82658	8.19695	6.60812	6.49388	6.33338	6.57555	6.81772	7.15497	5.93728	6.53152	6.4842	7.38908	6.394	7.35267	6.78761	5.49648	5.55888	5.31904	8.0147	6.64306	6.33827	6.10912	7.73944	4.67207	5.75395	6.18686	8.78526	8.23958	7.04327	SLC11A1		NRAMP1	NM_000578.2:1965	Immune Response			T-Cell Functions	T-cell proliferation	LSH, NRAMP, NRAMP1	136.04	-0.236547	0.504309	-0.469052
SMAD2	8.67418	8.63262	8.43729	8.44567	8.55101	9.33748	8.32891	8.60172	8.05691	8.71109	9.11228	8.51836	8.33292	7.52454	8.65325	8.39201	8.21581	7.99412	8.6011	7.98999	8.46355	9.08963	8.76982	8.37894	9.25801	8.80589	8.97588	8.90486	8.75563	8.53694	8.02697	8.29279	9.87755	8.83804	8.65157	SMAD2		SMAD2	NM_005901.5:1678	Immune Response - Cell Type specific	Th2 cell		Cell Functions	Basic cell functions, Cell Type specific	MADH2, MADR2, JV18-1	409.297	0.697485	0.293686	2.37494
SMAD3	8.06657	9.41721	8.67457	8.94588	9.13714	10.2798	9.28867	8.33715	8.93648	8.64505	8.8939	9.12833	9.55422	8.34657	9.13124	9.87151	9.41248	9.1626	8.79568	9.33666	8.87384	9.27613	9.97072	10.0434	9.45202	8.53414	9.10532	9.31955	10.2222	9.07148	9.65481	8.815	9.80898	9.93435	9.97705	SMAD3		SMAD3	NM_005902.3:4220	Immune Response			Regulation	Regulation of immune response	MADH3, JV15-2, HsT17436	650.378	0.401484	0.323654	1.24047
SMPD3	3.99172	4.98417	4.7639	5.74891	3.30319	6.23708	5.16802	3.76565	4.30062	4.37106	3.94291	4.28732	4.60423	5.32593	3.25062	6.60591	5.70217	4.99993	4.18822	5.86579	4.73792	4.24403	6.44065	4.50437	2.70343	4.87421	4.59411	4.11384	4.79339	4.34263	4.55845	4.78031	4.68068	3.91211	6.52697	SMPD3		SMPD3	NM_018667.3:4733	Immune Response - Cell Type specific	Eosinophils		Cell Functions	Basic cell functions, Cell Type specific	NSMASE2	32.1812	-0.145916	0.471456	-0.309501
SOCS1	7.55694	6.90547	7.23269	7.26052	7.04072	5.55724	6.84402	6.17503	6.4572	5.75925	6.29822	6.81554	6.52924	7.18575	6.8931	7.01996	6.47862	6.96318	6.65024	5.93243	5.75155	6.74175	6.15494	5.87088	6.06725	6.17773	6.59317	5.99137	6.33141	6.50565	6.09584	6.20366	5.46629	6.11012	5.67444	SOCS1		SOCS1	NM_003745.1:1025	Immune Response			T-Cell Functions	T-cell differentiation	SOCS-1, SSI-1, JAB, TIP3, Cish1	91.8912	-0.522259	0.308482	-1.693
SPA17	5.34584	8.39079	7.21724	6.80019	6.87824	7.13245	7.6447	5.74685	7.2763	7.39346	7.53794	8.05131	6.80938	7.55601	6.96475	6.01946	6.47301	7.42737	6.87235	7.22304	6.3734	6.65407	8.04892	6.36781	7.71545	6.93021	5.87736	7.0204	7.03936	6.82446	6.7645	7.36264	6.3773	6.03373	7.29803	SPA17		SPA17	NM_017425.3:175	CT Antigen					SP17, CT22	142.312	-0.45837	0.386566	-1.18575
SPACA3	3.06675	3.62225	2.55699	4.06568	2.45293	3.1615	5.39357	3.65941	5.05844	3.21439	3.41045	4.00078	5.25499	5.90656	3.98424	3.08831	3.62138	5.8111	1.70524	3.59785	3.28034	2.29683	3.85126	3.44135	4.29591	4.47135	3.55092	3.20359	4.20387	4.25934	3.88177	4.66207	3.25143	3.97127	4.4776	SPACA3		SPACA3	NM_173847.3:112	CT Antigen					ALLP17, SLLP1, LYC3, LYZL3, CT54	17.5415	-1.99971	0.438867	-4.55654
SPANXB1	3.0623	2.68719	2.49496	3.17494	2.94641	2.65071	5.15187	2.75245	3.80187	3.20428	2.1846	2.74095	6.40153	6.44135	3.48962	3.12025	2.96938	5.75017	2.24667	3.04047	4.38578	2.17447	2.51554	4.85055	3.63442	3.81732	3.71986	2.0886	3.64941	3.96776	4.60476	4.67814	2.33608	3.86039	3.6824	SPANXB1		SPANXB1	NM_032461.2:321	CT Antigen					CT11.2	17.0661	-3.01344	0.527875	-5.70863
SPINK5	3.92551	4.49474	3.37573	4.08167	3.86988	3.33771	5.75907	4.23451	5.28348	4.58476	3.93527	3.85025	5.51717	6.24822	6.23063	4.84694	4.61326	5.63269	3.8556	4.93235	6.09254	4.15726	4.75067	3.13515	3.76267	4.89437	4.54317	3.65746	4.4886	4.57845	5.57626	4.93172	5.56611	3.67947	4.94695	SPINK5		SPINK5	NM_006846.3:2595	Immune Response			Regulation	Negative regulation of immune response	VAKTI, LEKTI, LETKI, NETS, NS, FLJ21544, FLJ97536, FLJ97596, FLJ99794, DKFZp686K19184	28.8457	-1.35689	0.461917	-2.93752
SPN	5.68992	6.04747	5.29554	6.75033	5.54336	5.48784	6.53413	5.88482	6.16335	5.97462	5.99723	6.21294	6.16241	6.91604	6.18094	6.76894	6.98856	6.09898	6.51684	6.63247	6.72577	5.96157	6.43913	6.25441	5.58685	6.33898	5.42035	5.59278	6.69954	6.83914	5.77165	6.29233	4.60165	5.23934	6.09158	SPN	CD43	SPN	NM_003123.3:2345	Immune Response			Regulation	CD molecules, Regulation of immune response	LSN, CD43, GPL115	74.5798	-0.0501011	0.352712	-0.142045
SPO11	2.9237	3.00588	3.04085	3.39034	2.20486	2.92877	5.56035	3.33831	5.01516	2.5932	3.31247	3.51994	5.38483	6.58095	3.50001	2.65716	2.2515	5.38236	2.26551	3.24031	3.88359	3.0776	2.5159	2.25061	3.33204	5.02989	4.09713	3.16532	3.19369	3.74318	4.13211	5.04073	4.14674	1.23566	3.98156	SPO11		SPO11	NM_198265.1:492	CT Antigen					CT35, SPATA43, TOPVIA	16.7861	-2.43227	0.518812	-4.68816
SPP1	11.6203	10.3253	10.8804	9.88805	11.8263	9.96591	11.2215	12.5628	8.78503	9.89049	10.4066	11.6055	9.23042	11.169	10.659	11.0811	10.6866	9.81116	10.3243	12.0279	10.9455	8.65148	6.98324	7.61456	12.0462	10.6821	11.1677	10.8954	12.404	8.43022	10.6007	9.78414	12.6925	13.4204	11.5302	SPP1		SPP1	NM_000582.2:760	Immune Response			Cytokines	Cytokines and receptors	BNSP, OPN, BSPI, ETA-1	2371.91	0.77675	0.663847	1.17007
SSX1	2.42095	2.57518	2.00037	3.98132	2.49761	2.25463	5.82757	2.83931	5.91347	2.62609	3.2861	3.10376	5.62606	6.84357	2.60643	2.8818	2.51585	5.45091	2.35628	2.57847	4.43042	2.48809	3.41447	3.70578	3.69049	4.40853	2.54833	1.81075	2.29981	4.4913	4.28347	4.46431	3.86458	4.26342	3.38198	SSX1		SSX1	NM_005635.2:174	CT Antigen					CT5.1	19.2168	-3.3035	0.610329	-5.41265
SSX4	2.20382	2.39462	1.56939	3.97701	2.5329	1.53083	5.73587	2.67535	5.76214	2.87589	1.87751	2.99692	5.63552	6.55713	2.26261	2.67423	2.76729	5.89354	1.87119	2.89232	2.85422	2.85588	2.50495	3.72033	3.24411	4.01588	2.67042	1.30685	3.99142	3.75609	2.28664	4.45695	3.37871	3.61401	4.36688	SSX4		SSX4	NM_005636.3:140	CT Antigen					CT5.4	17.7852	-3.02102	0.594636	-5.08044
ST6GAL1	10.0244	7.91161	9.94448	8.16178	9.12081	8.27488	8.03669	9.31492	8.07729	8.77015	8.91314	8.30337	8.09584	8.08135	8.99818	8.52075	8.05183	8.37814	8.76822	8.57019	7.70365	8.94269	7.89675	8.41062	9.67574	8.93824	8.77661	8.95142	7.84111	8.82921	8.53459	8.6594	9.36038	7.92986	8.51092	ST6GAL1		ST6GAL1	NM_003032.2:1300	Immune Response		H		Humoral immune response	SIAT1	433.947	0.566211	0.329006	1.72097
STAT1	11.1145	9.7326	10.8682	11.1542	11.4208	10.0724	10.187	10.5771	8.94764	9.98149	9.96799	10.6631	8.97171	9.10695	10.0109	10.5456	10.1161	8.89139	11.5548	10.1828	8.84499	9.83316	11.3118	8.85154	9.85921	9.42986	9.95055	10.0277	10.4937	9.78628	9.5626	10.1496	9.4252	10.0993	8.69373	STAT1		STAT1	NM_007315.2:205	Immune Response		I	Chemokines, Regulation	Cytokines and receptors, Transcription factors, Transcriptional regulators	STAT91, ISGF-3	1192.99	0.39309	0.432374	0.909143
STAT2	10.6377	10.0636	10.8952	11.3231	10.8068	10.4858	10.0794	10.421	9.91778	10.5411	10.5883	10.3473	9.96915	9.94281	10.2616	10.2495	10.1786	9.56165	11.0655	10.4188	9.73495	10.7503	10.4127	10.3741	10.6536	9.81015	10.2833	10.6071	10.18	9.94123	10.2881	10.0754	10.2174	10.5063	9.88605	STAT2		STAT2	NM_005419.2:1965	Immune Response			Chemokines, Regulation	Cytokines and receptors, Transcription factors, Transcriptional regulators	STAT113	1332.29	0.557875	0.229453	2.43132
STAT3	11.0065	11.8158	11.4178	11.5215	11.8882	12.2107	11.7118	11.5937	11.4526	12.0636	12.0678	10.9894	11.1767	9.2904	12.4703	12.038	11.9102	11.7358	12.1391	12.2532	11.6703	11.6096	11.8043	11.8448	12.5261	11.5485	10.9288	12.0415	12.5145	11.4451	12.2674	11.4453	12.284	11.9087	12.3858	STAT3		STAT3	NM_139276.2:4535	Immune Response		F	Chemokines, Regulation	Cytokines and receptors, Transcription factors, Transcriptional regulators	APRF	3681.2	0.810668	0.318637	2.54418
STAT4	5.69546	6.69438	5.68256	6.19833	5.63049	5.58297	6.17754	5.90058	6.0377	5.8446	6.20699	5.78388	6.30024	6.28201	6.68003	5.96889	5.99648	6.40546	6.07566	5.04333	6.13816	6.20198	6.10707	6.11494	5.26173	5.83588	6.1187	5.57818	5.69514	6.22385	5.6208	6.17514	5.72221	4.73969	5.54811	STAT4		STAT4	NM_003151.2:789	Immune Response - Cell Type specific	Th1 cell	A	Chemokines, Regulation, T-Cell Functions	Adaptive immune response, Cytokines and receptors, Cell Type specific, Transcription factors, Transcriptional regulators, Th1 orientation		62.6897	-0.361227	0.269289	-1.34141
STAT5B	8.23815	8.50964	7.68946	7.93666	7.88198	7.73851	7.21229	8.15339	7.70047	8.17638	8.90675	8.03973	7.85462	7.44625	8.54296	7.6552	7.61361	8.13761	8.02524	7.05551	7.73891	8.9973	7.93162	8.38551	8.38738	8.14847	9.03125	8.55054	7.6809	7.90945	8.06502	8.16559	7.29555	7.07898	7.44859	STAT5B		STAT5B	NM_012448.3:200	Immune Response		A	Chemokines, Regulation	Adaptive immune response, Cytokines and receptors, Transcription factors, Transcriptional regulators		267.155	0.515156	0.299602	1.71946
STAT6	10.064	10.2337	10.1914	10.6148	9.97407	10.968	9.75829	10.1846	10.0586	10.8322	10.4053	10.1202	9.8124	9.58184	10.0144	9.89655	10.0479	9.88912	10.7117	10.2992	10.4179	10.469	9.94562	10.8575	10.7649	10.5415	10.4817	10.6611	9.82796	10.2181	9.99981	10.2258	8.98866	9.70161	10.7982	STAT6		STAT6	NM_003153.3:2030	Immune Response - Cell Type specific	Th2 cell	A	Chemokines, Regulation, T-Cell Functions	Adaptive immune response, Cytokines and receptors, Cell Type specific, Th2 orientation, Transcription factors, Transcriptional regulators	D12S1644, IL-4-STAT	1242.18	0.647605	0.243774	2.65658
SYCP1	4.46221	3.49854	5.38221	4.34617	4.57797	3.49744	5.82677	4.17989	5.21016	3.9604	3.31044	4.03945	5.82386	6.02171	4.75772	4.42545	4.17813	5.99617	2.23656	4.74768	4.75718	3.61392	3.97265	4.2352	3.99329	5.03796	4.27684	3.53481	3.99447	3.77094	4.9599	4.37054	5.28704	6.29422	4.45253	SYCP1		SYCP1	NM_003176.2:230	CT Antigen					HOM-TES-14, SCP1, CT8	27.0539	-1.86346	0.477666	-3.90117
SYK	7.98071	7.70122	8.33999	7.58846	7.18701	7.68599	7.42004	8.55804	7.33677	7.36848	7.13273	8.48824	7.16551	6.86695	8.09452	7.55488	8.0056	6.76144	9.21206	8.29606	8.3752	7.91656	7.27336	7.42987	7.27557	7.66692	7.49593	7.96328	7.52209	7.97185	8.06943	8.07259	7.71689	8.22274	7.72589	SYK		SYK	NM_003177.3:1685	Immune Response		A;I	Macrophage Functions	Macrophage activation, Adaptive immune response, Innate immune response		231.974	0.292194	0.298806	0.977872
SYT17	4.85348	6.05624	4.87692	5.61018	5.15325	6.93723	5.75741	4.22718	6.01916	4.65142	6.43226	6.12389	5.6212	6.40372	3.71408	4.11823	3.78032	6.01309	4.89493	6.11561	4.68149	6.22844	6.45811	4.23794	5.70617	6.89905	6.12193	4.47123	5.78438	4.35294	5.59722	6.09367	5.29761	4.97382	5.21594	SYT17		SYT17	NM_016524.2:1150	Immune Response - Cell Type specific	iDC		Cell Functions	Basic cell functions, Cell Type specific		51.318	-0.395057	0.45747	-0.863569
TAB1	7.62776	7.69433	8.32802	8.17913	8.80949	8.14997	7.50384	8.09054	7.88878	8.49521	8.50933	8.52582	7.9541	7.67216	8.61874	7.69725	8.01006	7.62809	8.03719	8.56952	8.19401	8.33061	8.50249	8.79114	8.42311	8.13211	7.75746	8.36154	7.71931	7.98725	7.90129	8.14903	8.16524	8.79983	8.02556	TAB1		TAB1	NM_153497.2:614	Immune Response		I		Innate immune response	MAP3K7IP1	293.166	0.53972	0.195904	2.75502
TAL1	4.40105	5.46091	4.93034	5.55507	4.32831	4.97614	6.29958	4.59201	6.45825	5.43847	4.9906	4.99784	6.22394	6.60039	4.90892	5.65739	4.85258	6.85403	5.41582	5.57669	5.461	6.05941	5.80155	5.70545	5.86747	6.00625	6.62627	5.50388	5.87188	5.53474	5.66185	5.40743	5.3553	4.65478	6.06541	TAL1		TAL1	NM_003189.2:4635	Immune Response		A	Regulation	Transcription factors, Adaptive immune response	TCL5, SCL, bHLHa17	50.5668	-0.558701	0.328549	-1.70051
TANK	9.54971	9.42122	9.81662	9.08169	10.2425	9.43395	8.77128	11.0228	8.61381	9.56956	9.87447	9.23186	8.93646	8.48927	11.3372	8.68137	9.08103	8.79141	9.20189	8.76714	10.0148	9.67473	9.53157	9.80512	9.40648	8.76238	9.24764	9.23361	8.70893	9.34034	9.46877	9.06113	9.27128	10.7872	9.10973	TANK		TANK	NM_004180.2:110	Immune Response		I		Innate immune response	TRAF2, I-TRAF	773.521	0.524058	0.269527	1.94436
TAP1	9.22628	7.84538	9.07101	8.43382	10.2492	7.86878	8.3989	8.36217	7.12394	7.81483	8.17409	8.09039	6.94419	7.22958	7.94228	8.22079	8.2399	7.08895	9.26939	8.83299	7.36714	7.55846	8.93517	6.95777	7.69319	7.55906	7.97869	7.54707	7.53212	7.8433	6.83915	7.58052	7.00308	7.06506	6.99967	TAP1		TAP1	NM_000593.5:2075	Immune Response			Antigen Processing	Adaptive immune response, Antigen processing and presentation	ABCB2, PSF1, RING4, D6S114E	289.316	0.155479	0.466498	0.33329
TAP2	10.199	8.38835	9.77935	9.11964	11.087	8.51183	8.81312	9.21516	7.92776	8.41861	8.83067	8.2865	8.25194	8.61501	8.99331	8.76158	8.95506	8.01097	9.27389	9.2774	8.26098	8.62601	9.30636	8.06312	8.52327	8.2557	9.12086	8.56033	8.40492	8.82552	7.66365	8.24996	8.29274	8.67606	7.8853	TAP2		TAP2	NM_000544.3:909	Immune Response			Antigen Processing	Adaptive immune response, Antigen processing and presentation	ABCB3, PSF2, RING11, D6S217E	493.058	0.19329	0.400124	0.483075
TAPBP	10.6742	10.3065	11.5328	10.2641	11.7775	11.1174	10.4397	10.5964	9.88727	10.7627	10.4699	10.5663	9.47282	9.82653	11.3488	10.3598	10.9729	9.87788	10.6547	11.1656	9.93926	10.2711	10.8032	9.78532	11.1569	9.67331	10.166	10.7826	10.5025	11.0337	10.2411	10.5658	9.51466	10.88	10.3921	TAPBP		TAPBP	NM_003190.4:1536	Immune Response			Antigen Processing	Adaptive immune response, Antigen processing and presentation	TAPA	1573.99	0.458919	0.315405	1.45501
TARP	6.20297	6.00691	6.11058	8.47805	5.93942	5.58456	7.41403	6.5015	7.19507	6.66903	6.9561	6.05305	7.32196	8.57125	6.04857	7.77267	6.69349	7.5041	6.07619	5.99163	6.39698	6.63405	6.29318	7.20972	5.60409	7.43985	6.64368	6.29404	6.05478	7.14663	5.92578	7.55307	5.57462	4.71438	5.97056	TARP		TCRG	NM_001003799.1:560	Immune Response - Cell Type specific	Tgd		Cell Functions	Basic cell functions, Cell Type specific	CD3G, TCRG, TCRGC1, TCRGC2	112.974	-1.06426	0.346326	-3.07301
TBK1	7.78134	8.17974	8.0465	8.45404	8.27353	9.05391	8.28207	7.63103	7.9941	8.63516	8.34795	8.62402	7.77361	7.92393	8.86143	8.29285	8.16229	8.10965	8.12622	8.42858	8.49254	8.02547	8.83339	9.45344	8.52492	8.10472	7.43782	8.44897	8.43644	7.8032	8.62377	7.85959	9.21312	8.39569	8.59402	TBK1		TBK1	NM_013254.2:1610	Immune Response		I		Innate immune response	NAK	336.227	0.416597	0.259484	1.60548
TBX21	5.74816	4.66724	5.37875	6.52298	5.19955	5.24436	6.56332	5.53931	6.30635	5.65688	5.41595	6.07138	6.43051	6.70493	6.08161	6.25292	6.25209	6.20538	5.21268	5.71642	5.91641	5.63666	5.60077	5.1542	4.73945	6.25062	5.83366	5.59235	5.97912	6.43822	5.09546	5.97194	5.49733	4.9365	5.45541	TBX21		TBX21	NM_013351.1:890	Immune Response - Cell Type specific	Th1 cell		Regulation, T-Cell Functions	Adaptive immune response, Cell Type specific, Regulation of immune response, Th1 orientation	TBLYM, T-bet	56.4194	-0.496378	0.280553	-1.76929
TCF7	8.91822	7.96144	6.80416	7.97526	7.23499	7.31551	7.78845	8.54805	7.7497	7.51884	7.76591	7.44385	8.29163	8.07967	8.09185	8.13148	8.09561	7.08825	7.78002	7.16646	8.7972	8.32671	8.2099	7.69256	6.62646	7.25426	7.57975	8.11458	8.07952	8.60798	7.69356	7.88977	8.13571	8.80765	7.68055	TCF7		TCF7	NM_003202.2:2420	Immune Response			Regulation	Transcription factors	TCF-1	259.625	0.219889	0.365547	0.601534
TFE3	6.39376	6.68574	5.82398	6.55215	6.67692	6.67891	6.02715	5.91467	6.15604	6.15067	6.48086	6.44184	6.46969	6.0354	6.32706	6.93824	6.74812	5.93219	8.32197	6.74624	6.57074	6.49405	6.75576	6.49975	6.67083	6.09898	7.07708	6.67796	7.34333	6.75069	6.84129	6.40877	7.26804	6.78296	7.03017	TFE3		TFE3	NM_006521.3:2935	Immune Response		H		Humoral immune response	TFEA, bHLHe33	104.541	0.452724	0.344797	1.31302
TFEB	7.40323	7.31716	7.46955	7.24441	7.35564	8.04853	7.72561	7.06758	7.62777	7.62282	7.07348	6.987	7.29791	7.32673	6.45956	6.8597	7.19921	7.37094	6.8599	7.20559	7.08668	7.39608	7.14582	7.82589	7.44522	6.93307	7.11468	7.50814	7.43229	7.52786	7.11677	6.83079	7.90512	8.45002	7.42871	TFEB		TFEB	NM_007162.2:2026	Immune Response		H		Humoral immune response	TCFEB, bHLHe35	166.463	0.170535	0.255062	0.668602
TFRC	9.76167	9.72365	11.0566	8.66774	11.8232	8.50366	8.1339	9.73697	8.34093	8.71485	10.4379	9.74581	8.61894	8.5726	10.8487	10.3489	8.47899	8.14967	10.2449	8.85572	9.57097	9.29058	8.75791	8.2531	8.68874	8.17633	9.01902	9.20407	8.38658	8.60004	8.75731	9.23639	9.86167	10.3921	8.34193	TFRC	CD71	CD71	NM_003234.1:1220	Immune Response				CD molecules	CD71, TFR1, p90	770.918	0.463603	0.471152	0.983977
TGFB1	8.8622	9.45694	8.69874	9.64901	8.56672	9.33768	9.34446	8.79876	9.06165	9.69683	9.53622	9.37297	9.39552	9.28902	9.03115	9.17841	10.2094	9.12636	9.07322	9.40512	9.41818	9.64737	9.50583	9.19119	10.108	9.36731	9.0538	9.71508	9.85075	9.44897	9.30068	9.33339	9.69326	9.30328	9.5375	TGFB1		TGFB1	NM_000660.3:1260	Immune Response			Interleukins, Regulation	Immunosuppression, Interleukins, Negative regulation of immune response	TGFB, DPD1, CED, TGFbeta	675.979	0.413318	0.210725	1.96141
TGFB2	7.67536	6.70424	6.52817	5.93761	6.5864	5.45891	5.52813	6.9502	6.2123	6.69971	8.57227	4.98492	7.26453	5.92451	7.77234	5.41067	4.7879	5.12868	4.61291	6.04715	6.12151	7.43511	5.44065	6.02387	7.36782	4.4766	6.36829	8.61111	5.41915	5.91718	6.7472	5.64417	6.02813	6.72036	5.56989	TGFB2		TGFB2	NM_003238.2:1125	Immune Response			Interleukins	Immunosuppression, Interleukins		99.0711	1.41646	0.511961	2.76673
THBD	7.13138	9.25485	7.32082	6.93929	6.6584	9.21019	7.21103	7.32501	8.26099	8.51382	7.99875	7.8586	8.10549	7.62765	6.5973	7.41561	6.74209	8.63278	7.29445	7.775	7.83547	8.46059	8.33578	8.31833	9.47454	7.99419	8.36762	8.17797	8.34562	7.18016	7.335	7.55075	8.38412	8.21925	8.98053	THBD	CD141	THBD	NM_000361.2:1246	Immune Response			Leukocyte Functions	CD molecules, Leukocyte migration	CD141	273.424	0.249355	0.370535	0.672959
THBS1	11.4243	12.7316	12.5364	11.7383	11.9632	12.4309	11.0955	11.3672	11.1156	12.3718	12.0753	12.2136	10.8823	11.3005	12.0827	12.1409	11.1914	11.8837	11.9495	12.2275	11.302	10.7713	11.6144	11.181	12.543	10.8096	9.90284	11.3859	11.4555	11.2255	11.0397	11.4995	12.238	12.2503	11.6613	THBS1		THBS1	NM_003246.2:3465	Immune Response - Cell Type specific	Eosinophils	F	Antigen Processing, Cell Cycle, Regulation	Cell cycle arrest, Cell Type specific, Chronic inflammatory response, Negative regulation of antigen processing	TSP1, THBS, TSP, THBS-1, TSP-1	3501.51	0.0390202	0.369087	0.105721
THY1	8.95199	10.0151	9.30098	10.0143	9.42638	9.2957	9.16397	9.65481	9.86126	9.79908	10.5279	10.056	10.0848	9.888	10.4802	8.71812	9.75703	9.49216	9.13257	10.1559	9.8734	9.93025	9.7549	8.70459	10.7206	9.73428	9.78578	10.3497	8.692	9.7369	9.7375	9.74843	9.74823	9.81945	9.67463	THY1	CD90	THY1	NM_006288.2:135	Immune Response				CD molecules	CD90	883.949	0.236296	0.303771	0.777876
TICAM1	7.85804	7.72074	8.06673	7.81781	7.94168	8.13857	7.71471	8.02343	7.14577	8.25968	8.13683	7.82397	7.25808	7.2959	7.93062	7.3984	7.20132	7.37331	7.65349	7.96302	7.70212	7.46557	7.95474	7.66693	8.09788	7.88275	7.30516	7.76664	7.42491	7.48247	7.48137	7.44642	8.36939	8.52064	7.90408	TICAM1		TICAM1	NM_014261.1:518	Immune Response		I	Macrophage Functions	Macrophage activation, Innate immune response	TRIF, TICAM-1, MGC35334, PRVTIRB	222.623	0.398593	0.244213	1.63215
TICAM2	6.10689	6.45613	6.58384	6.88575	6.70724	6.24989	6.84947	6.11224	6.7955	6.29189	6.61212	6.94392	6.56302	7.271	5.4925	6.60595	6.27124	6.63533	7.13467	6.93016	6.21715	6.44118	6.06384	6.18035	6.94969	6.41485	6.69465	6.508	6.55477	6.66339	5.88902	6.7037	5.39905	6.50136	6.65908	TICAM2		TICAM2	NM_021649.4:3234	Immune Response		I		Innate immune response	TRAM, TICAM-2, TIRP	93.7137	-0.278661	0.268477	-1.03793
TIGIT	6.26164	5.79432	5.61452	6.88753	6.54595	5.12764	6.49694	6.39836	6.18939	5.99859	5.97764	6.7253	6.24844	7.19848	6.56538	7.07064	7.76444	6.3119	6.7105	6.05545	6.60956	5.78965	6.96213	4.55073	4.54843	6.06668	6.0915	5.57938	6.41151	6.61128	6.31383	6.92639	5.58669	5.03049	5.35076	TIGIT		TIGIT	NM_173799.2:1968	Immune Response		A	T-Cell Functions	Adaptive immune response, T-cell activation	VSIG9, VSTM3, FLJ39873, DKFZp667A205	81.3816	-0.469578	0.405127	-1.15909
TIRAP	6.4518	6.68589	6.28953	7.2774	7.08124	6.87572	7.10831	6.67773	6.68472	7.45481	7.03392	6.77855	6.63024	7.13896	6.78806	5.67776	7.03943	6.70745	7.49985	7.41569	6.92402	7.01399	6.87066	7.22081	7.66698	6.9081	7.04639	7.04176	7.16697	6.82991	6.60992	6.58654	7.47462	7.00319	7.53389	TIRAP		TIRAP	NM_148910.2:661	Immune Response		I		Innate immune response	Mal, wyatt	127.787	0.390261	0.260405	1.49867
TLR1	9.11659	7.81494	8.65196	7.97901	7.93829	8.5768	8.36713	8.89438	7.78153	8.28018	7.67946	8.09936	7.54422	8.15858	7.8283	7.9586	7.8267	8.099	7.82666	8.4289	7.59503	8.02827	7.30302	8.21344	8.34365	7.78562	7.75219	7.88044	8.39587	8.17247	7.81862	8.00547	7.72267	8.63913	7.98649	TLR1	CD281	TLR1	NM_003263.3:545	Immune Response		I	Microglial Functions, TLR	CD molecules, Innate immune response, Microglial cell activation, Toll-like receptor	rsc786, KIAA0012, CD281	278.748	0.127057	0.255079	0.498108
TLR10	5.5564	4.298	5.10649	5.78449	5.0579	4.93956	6.04529	5.57991	5.65463	4.25038	4.56559	5.40948	5.86387	6.63781	5.74461	5.3443	5.22529	5.44398	5.36534	5.09731	5.51807	5.39993	4.62269	5.23227	4.34112	5.76925	5.50114	4.81509	4.89147	6.21623	5.42003	5.68091	5.50376	4.30969	4.93104	TLR10	CD290	TLR10	NM_030956.2:2246	Immune Response		I	TLR	CD molecules, Innate immune response, Toll-like receptor	CD290	41.0038	-0.901701	0.302426	-2.98156
TLR2	7.95314	7.3639	8.55222	7.95039	9.01652	7.91613	7.64543	8.18191	7.11735	7.79053	7.80898	7.98285	7.26549	7.37977	8.49076	7.75036	7.5687	7.84232	7.23989	7.47764	7.13975	7.94755	7.16002	7.9606	7.99537	7.55951	6.93628	7.00049	7.06517	7.48654	7.64982	7.27747	8.5733	8.18894	7.26957	TLR2	CD282	TLR2	NM_003264.3:180	Immune Response		I	TLR	CD molecules, Innate immune response, Toll-like receptor	TIL4, CD282	221.418	0.144603	0.293382	0.492882
TLR3	6.3006	6.23008	6.02601	6.72826	6.42037	5.99849	6.7724	6.11568	6.38503	6.30109	6.12218	4.99115	6.39697	6.30405	5.90438	5.52815	5.51279	6.46986	5.86534	5.98373	5.57777	6.3888	6.22328	5.74525	6.49921	6.52349	6.66076	5.83521	6.29936	5.89894	5.05863	5.99566	5.15293	5.02851	6.35312	TLR3	CD283	TLR3	NM_003265.2:230	Immune Response		I	Microglial Functions, TLR	CD molecules, Innate immune response, Microglial cell activation, Toll-like receptor	CD283	68.4183	-0.116006	0.264247	-0.439007
TLR4	8.00781	8.19468	7.57293	8.31248	7.34356	8.34548	8.21	7.76264	7.74999	8.06477	7.87284	8.07642	7.7479	8.01715	6.79908	7.75296	7.99777	7.73031	8.56092	8.17006	7.94805	8.22033	7.80703	8.24295	7.99404	8.05409	8.77202	7.99341	8.22645	7.52967	7.8656	7.86628	7.55337	7.84515	8.07971	TLR4	CD284	TLR4	NM_138554.2:2570	Immune Response		I	Microglial Functions, TLR	CD molecules, Innate immune response, Microglial cell activation, Toll-like receptor	hToll, CD284, TLR-4, ARMD10	255.626	0.222245	0.239921	0.926326
TLR5	6.48181	6.00243	6.65244	6.75821	6.96554	6.82441	6.48411	7.65292	7.01557	6.83308	7.22323	7.5808	6.50593	6.60799	7.77404	6.1854	5.81647	5.94566	6.04054	6.41394	6.62157	6.30069	6.14233	6.78667	6.67017	6.80337	5.88536	6.65338	5.39207	7.26502	5.80908	7.209	6.76107	7.06201	6.03814	TLR5		TLR5	NM_003268.3:215	Immune Response		I	TLR	Innate immune response, Toll-like receptor	SLEB1, TIL3, FLJ10052, MGC126430, MGC126431	105.006	0.0531191	0.323902	0.163997
TLR6	7.45678	6.33212	7.3985	6.48699	6.18161	6.8758	6.98449	7.32763	6.74407	7.33611	6.54008	6.46713	6.39216	7.27567	6.10635	6.32031	6.5675	6.86943	6.88304	6.56467	6.78677	6.7666	6.45003	7.1155	6.80494	6.3443	6.27193	6.85395	6.94888	7.01445	6.93794	6.7313	6.01011	6.88188	6.97686	TLR6	CD286	TLR6	NM_006068.2:2530	Immune Response		I	TLR	CD molecules, Innate immune response, Toll-like receptor	CD286	109.81	0.190605	0.236432	0.80617
TLR7	5.9992	5.38806	4.52239	6.92583	5.16973	5.88471	6.49547	5.58291	6.25601	5.46446	5.09911	5.48571	6.04494	7.17217	4.90293	6.23679	5.90069	6.64984	6.15125	5.6669	5.31452	5.59339	5.77064	5.46118	5.64289	6.14457	6.0648	5.7059	6.62763	6.22469	5.94156	6.47263	5.46277	4.33015	6.21814	TLR7		TLR7	NM_016562.3:4120	Immune Response		I	Microglial Functions, TLR	Microglial cell activation, Innate immune response, Toll-like receptor		60.9721	-0.619493	0.30599	-2.02455
TLR8	5.31108	4.56672	4.97627	5.31591	5.13713	4.60562	5.88883	5.35747	5.75287	4.87651	4.50934	5.61012	6.13474	7.13076	4.81246	5.18091	5.44686	6.29049	4.80056	5.4198	5.14257	5.16733	5.00596	5.16378	5.02524	5.74019	5.41259	4.59438	4.95618	5.52514	5.94012	5.60203	5.64795	4.26307	4.95567	TLR8	CD288	TLR8	NM_016610.2:2310	Immune Response		I	TLR	CD molecules, Innate immune response, Toll-like receptor	CD288	41.6108	-1.24053	0.303895	-4.08211
TLR9	4.90581	4.27108	5.45501	5.07547	4.77385	4.64175	5.96037	5.76346	5.66738	4.60219	4.45748	4.61599	5.97021	6.44978	5.04857	5.02767	4.84078	5.87696	4.36695	5.42248	5.63544	4.99792	5.06091	4.90808	3.9106	5.6535	5.30987	5.02167	4.62254	5.58616	5.80428	5.49106	5.41578	5.44507	5.73326	TLR9	CD289	TLR9	NM_017442.2:985	Immune Response		I	TLR	CD molecules, Innate immune response, Toll-like receptor	CD289	38.4346	-0.84671	0.308793	-2.742
TMEFF2	4.76419	3.53918	4.02087	4.8532	4.5303	4.14797	5.81578	4.21615	5.60303	4.43078	3.53587	4.29277	6.21724	6.25937	4.58629	5.06624	5.45402	5.83951	3.20592	4.77137	5.24108	3.50495	4.53961	4.21553	4.23889	5.31803	4.25686	4.13267	4.44045	5.10794	5.75445	4.3575	5.73206	4.53537	4.57717	TMEFF2		TMEFF2	NM_016192.2:972	CT Antigen					TENB2, HPP1, TR, TPEF, CT120.2	29.7786	-1.58598	0.400356	-3.96143
TNF	5.63134	6.46005	8.05804	6.51768	9.59115	5.56905	6.70947	5.8861	6.07494	5.71181	6.5556	6.1879	6.3435	7.17015	6.75701	6.31144	5.67804	6.60231	6.49664	7.23324	4.94828	6.10912	4.89757	6.91379	6.22428	6.39245	6.10315	6.62917	5.87802	6.26235	6.00224	6.75804	6.19506	5.44271	6.60884	TNF		TNF-alpha	NM_000594.2:1010	Immune Response		H	Interleukins, TNF Superfamily	Humoral immune response, Interleukins, TNF superfamily members and their receptors	TNFA, TNFSF2, DIF, TNF-alpha	106.27	-0.286513	0.54952	-0.521387
TNFAIP3	8.01923	9.45808	9.28292	8.42317	9.16309	8.83778	7.95325	8.50824	8.46603	9.50052	8.87946	8.8769	8.08343	7.7795	11.9723	9.49138	8.25479	8.79887	8.91582	8.15477	8.79197	8.40346	9.40599	7.94622	8.0993	7.51984	8.52853	8.08999	8.89521	8.57365	8.17678	8.54071	8.49072	9.33609	8.12646	TNFAIP3		TNFAIP3	NM_006290.2:260	Immune Response		I	TNF Superfamily	Innate immune response, TNF superfamily members and their receptors	A20, OTUD7C	508.505	0.258762	0.461969	0.560129
TNFRSF10B	6.97447	7.34064	6.77629	6.36801	6.93415	7.05407	6.28251	7.36402	6.63976	6.89159	7.63858	7.07601	6.72618	6.63449	8.24229	6.35467	5.91032	7.20697	6.04209	7.38267	6.38283	6.54355	6.67424	6.74385	7.59745	6.83088	6.71141	6.91722	7.08825	6.56425	6.3811	6.1106	6.75129	6.38153	6.84106	TNFRSF10B	CD262	TNFRSF10B	NM_003842.3:565	Immune Response			TNF Superfamily	CD molecules, TNF superfamily members and their receptors	DR5, KILLER, TRICK2A, TRAIL-R2, TRICKB, CD262	119.042	0.273815	0.304768	0.898436
TNFRSF10C	4.18396	5.99918	4.78456	4.83937	5.93697	6.31928	5.31278	4.8352	6.21868	4.96148	5.75319	5.91597	5.67241	6.5492	4.5192	4.75403	4.56888	6.70618	4.19932	5.13002	4.82309	4.59459	3.72579	5.19484	6.32013	6.90378	4.18966	5.25462	5.88298	5.55376	7.40152	4.64407	5.97138	4.88493	5.9685	TNFRSF10C	CD263	TNFRSF10C	NM_003841.3:682	Immune Response			TNF Superfamily	CD molecules, TNF superfamily members and their receptors	DcR1, TRAILR3, LIT, TRID, CD263	49.9008	-0.565264	0.513951	-1.09984
TNFRSF11A	5.96086	6.02571	5.2355	6.11706	6.34228	5.43222	5.27453	8.22228	5.58043	5.64491	6.10695	5.19588	4.35981	3.93049	8.00981	5.47675	5.67722	5.0659	6.2072	5.35051	5.26875	5.98762	5.05983	6.33972	5.17551	4.35834	5.56411	5.98837	5.63516	5.45046	5.05245	5.29976	7.12479	5.87863	5.50247	TNFRSF11A	CD265	RANK	NM_003839.2:490	Immune Response		A	TNF Superfamily	Adaptive immune response, CD molecules, TNF superfamily members and their receptors	PDB2, LOH18CR1, RANK, CD265, FEO	63.4561	0.75841	0.44891	1.68945
TNFRSF11B	4.45513	7.04905	5.53507	4.15573	6.34291	4.26183	5.57703	5.59831	5.98108	4.9573	7.15904	5.67837	5.77136	6.63161	7.61309	5.11651	3.26974	6.15746	3.52281	4.64983	4.68049	6.55596	4.28441	4.36724	5.79532	5.49337	4.77115	5.29178	6.25303	5.17875	5.16795	6.06902	5.38176	4.10144	3.64108	TNFRSF11B		TNFRSF11B	NM_002546.2:1075	Immune Response			TNF Superfamily	TNF superfamily members and their receptors	OPG, OCIF, TR1	52.0211	-0.219389	0.522502	-0.419881
TNFRSF12A	9.57966	8.29972	7.5997	7.76652	8.20109	7.16618	7.86466	8.25098	7.31997	7.21423	8.35827	6.842	8.10699	7.272	7.20868	8.03152	8.71008	7.84984	6.92262	7.4971	8.28788	6.8496	7.15206	6.96263	8.37867	8.70036	6.66906	7.66734	8.28599	7.23279	9.09495	7.76156	8.89877	9.34495	7.65791	TNFRSF12A	CD266	TNFRSF12A	NM_016639.1:575	Immune Response			TNF Superfamily	CD molecules, TNF superfamily members and their receptors	FN14, TweakR, CD266	266.446	-0.0981321	0.425563	-0.230594
TNFRSF13B	4.59647	4.0818	3.80712	4.07031	3.89748	4.56958	3.61472	4.47333	4.50946	3.38463	5.06639	4.3672	4.72637	1.5097	5.04433	4.62865	5.34841	3.61578	4.77803	4.31446	4.65558	5.90485	4.96415	5.4489	3.97754	4.43417	4.83793	5.22532	3.75587	5.84553	3.29402	5.42662	4.72224	4.07073	4.13069	TNFRSF13B	CD267	TACI	NM_012452.2:160	Immune Response			Chemokines, TNF Superfamily	CD molecules, Chemokines and receptors, TNF superfamily members and their receptors	TACI, CD267	25.0205	0.559939	0.51931	1.07824
TNFRSF13C	7.10863	5.15919	6.38431	5.65742	6.89974	5.86749	6.17831	6.59181	6.17599	4.9431	5.48408	5.78879	6.42136	6.8704	7.51036	6.29716	5.89538	6.23652	6.36199	6.11406	7.73174	5.78028	6.2073	5.65831	3.9551	6.65148	6.09187	5.50755	5.06593	7.97101	6.15849	6.91997	5.74894	7.17724	5.71951	TNFRSF13C	CD268	TNFRSF13C	NM_052945.3:789	Immune Response			Regulation, TNF Superfamily	CD molecules, Regulation of immune response, TNF superfamily members and their receptors	BAFFR, CD268	85.233	-0.862877	0.3263	-2.64443
TNFRSF14	8.22334	8.86801	8.46418	8.58681	8.30539	10.0114	8.59703	8.48137	8.57565	9.60839	8.93619	9.39444	8.20732	7.83589	7.93452	8.80444	8.67526	8.32724	9.77819	8.47307	8.46341	9.05008	9.25334	8.5658	9.56425	8.41984	8.93837	8.94714	9.39472	8.815	8.28493	8.46205	8.44593	7.84597	8.89325	TNFRSF14	CD270	TNFRSF14	NM_003820.2:916	Immune Response			Regulation, T-Cell Functions, TNF Superfamily	CD molecules, T-cell regulators, TNF superfamily members and their receptors	HVEM, ATAR, TR2, LIGHTR, HVEA, CD270	456.966	0.777833	0.282995	2.74858
TNFRSF17	6.29424	5.4555	8.13737	5.9617	4.90065	5.30707	6.88973	6.37979	6.26497	5.33727	5.80767	7.43643	6.71293	7.55777	4.98313	6.15098	6.2973	6.79868	5.12704	4.35295	5.27679	6.89467	5.16731	6.77442	5.31849	6.6211	6.17494	5.90332	4.96772	6.76763	5.43055	6.21681	5.38806	4.44427	5.98293	TNFRSF17	CD269	TNFRSF17	NM_001192.2:635	Immune Response - Cell Type specific	B-cell		Cell Functions, TNF Superfamily	Basic cell functions, Cell Type specific, CD molecules, TNF superfamily members and their receptors	BCMA, BCM, CD269, TNFRSF13A	75.3576	-0.722104	0.496634	-1.454
TNFRSF18	5.53561	6.46286	6.20036	7.51323	6.42018	9.50458	7.37384	5.845	6.34887	7.22471	8.13989	7.37732	6.78724	6.77289	6.39543	6.7814	6.1123	6.60958	5.30573	6.79667	7.07632	5.75069	7.28966	6.3989	7.48997	7.76992	5.84672	6.5751	6.31385	6.37555	5.77982	6.28186	6.62401	5.60144	8.78348	TNFRSF18	CD357	GITR	NM_004195.2:445	Immune Response			TNF Superfamily	TNF superfamily members and their receptors	AITR, GITR, CD357	133.676	0.826529	0.457562	1.80637
TNFRSF1A	9.99157	10.5166	9.59563	9.93228	10.192	10.3709	9.18326	10.4617	10.1165	10.2851	10.2322	9.75545	9.68028	9.35964	9.831	9.60294	9.51911	9.94285	10.3061	10.0635	10.0771	10.2552	9.59337	9.99025	10.7716	10.0911	10.3228	10.3608	9.98906	9.67561	10.1313	9.86416	10.0662	10.5498	9.88341	TNFRSF1A	CD120a	TNFRSF1A	NM_001065.2:515	Immune Response			Chemokines, TNF Superfamily	CD molecules, Chemokines and receptors, TNF superfamily members and their receptors	TNFR1, TNF-R, TNFAR, TNFR60, TNF-R-I, CD120a, TNF-R55	1067.81	0.406772	0.232298	1.75108
TNFRSF1B	7.96244	9.05787	7.72582	7.58962	8.10179	8.33359	7.36369	7.72028	7.55858	7.80802	7.8616	7.96632	7.3307	6.57518	7.69185	8.26097	8.48915	7.99933	8.3183	8.12189	7.53282	7.96416	8.25475	7.86791	7.6141	7.30635	8.07754	8.11002	7.9202	7.90879	7.78755	7.57995	7.85464	7.5381	7.24289	TNFRSF1B	CD120b	TNFRSF1B	NM_001066.2:835	Immune Response			Chemokines, TNF Superfamily	CD molecules, Chemokines and receptors, TNF superfamily members and their receptors	TNFR2, TNFBR, TNFR80, TNF-R75, TNF-R-II, p75, CD120b	242.447	0.0143932	0.324315	0.0443804
TNFRSF4	5.61744	6.33925	6.5447	6.2524	6.47311	6.2873	6.08873	6.19362	6.10942	6.02525	6.06321	6.86771	6.58167	6.50033	7.31358	6.02686	6.37315	6.32977	6.42296	6.77676	6.43294	6.49272	6.76903	5.96053	5.8917	6.15974	6.48432	5.65789	5.42689	6.41571	5.96469	6.48624	6.76512	5.69901	5.59041	TNFRSF4	CD134	OX40	NM_003327.2:200	Immune Response - Checkpoint			TNF Superfamily	CD molecules, TNF superfamily members and their receptors	TXGP1L, ACT35, OX40, CD134	79.5288	-0.371811	0.250059	-1.48689
TNFRSF8	4.48822	5.57692	4.92873	6.2688	5.03658	4.48814	6.76217	4.89973	6.40288	4.65578	5.17926	5.96503	6.32792	6.94619	5.43501	5.19511	6.3292	6.3003	5.37728	5.24479	5.25265	5.21288	5.21638	5.56726	4.49605	6.08209	5.99224	5.17907	6.35545	5.7652	5.7	5.63186	4.94589	5.00021	5.98915	TNFRSF8	CD30	CD30	NM_152942.2:2030	Immune Response			TNF Superfamily	CD molecules, TNF superfamily members and their receptors	CD30, D1S166E, KI-1	50.7342	-0.762041	0.323308	-2.35701
TNFRSF9	4.3691	5.3923	5.45354	5.64024	4.87831	4.16417	5.26065	4.78885	4.98658	4.7234	4.9391	4.99539	5.13256	5.82438	5.84324	5.02138	5.24262	5.25789	4.88329	4.75729	5.11217	4.44168	5.32054	3.80511	3.92177	4.77345	4.61056	4.60606	5.02782	4.7375	4.51542	5.57791	4.13858	4.66151	4.5407	TNFRSF9	CD137	CD137	NM_001561.4:255	Immune Response - Checkpoint			TNF Superfamily	CD molecules, TNF superfamily members and their receptors	ILA, CD137, 4-1BB	31.277	-0.545292	0.344099	-1.5847
TNFSF10	9.80423	9.62618	9.54763	9.64912	9.9302	11.7337	9.03136	9.89071	9.56008	10.3893	9.37485	9.80532	9.04632	8.78085	8.00934	10.0675	10.2972	10.6443	11.7678	11.118	9.16352	9.86444	11.16	10.0668	10.3718	7.81486	9.959	10.8936	10.526	10.3081	9.44455	9.14651	7.76958	7.52923	11.4452	TNFSF10	CD253	TRAIL	NM_003810.2:115	Immune Response			Cytokines, Cell Cycle, Regulation, TNF Superfamily	CD molecules, Co-Regulators of autophagy and apoptosis/cell cycle, Cytokines and receptors, TNF superfamily members and their receptors	TRAIL, Apo-2L, TL2, CD253	1186.18	1.04813	0.532779	1.96728
TNFSF11	4.10126	4.53332	4.32016	6.00502	4.19707	4.96832	4.29665	4.32925	3.92101	4.3217	4.6618	4.58744	5.42416	4.07847	5.65431	5.11122	5.40912	4.13942	4.19069	5.13835	4.45793	4.62901	4.89143	4.89567	4.08193	4.18349	4.11223	4.37899	3.56412	4.8997	4.96446	3.86229	6.06838	5.58418	5.26136	TNFSF11	CD254	RANKL	NM_003701.2:490	Immune Response			Transporter Functions, TNF Superfamily	CD molecules, Phagosome processing, TNF superfamily members and their receptors	TRANCE, RANKL, OPGL, ODF, CD254	27.2815	0.12656	0.396187	0.319446
TNFSF12	8.37568	8.60084	8.00285	8.86576	8.26287	9.75719	8.84582	8.2329	8.69368	9.15945	9.02147	8.88047	8.56091	8.44615	8.55516	8.77203	8.50514	8.30355	8.46496	9.03271	8.66207	9.42887	8.33898	9.30394	9.06709	8.64035	9.43186	9.15004	8.6216	8.51833	8.78614	8.50296	9.14828	8.46011	9.4879	TNFSF12		TWEAK	NM_003809.2:339	Immune Response			Chemokines, TNF Superfamily	Chemokines and receptors, TNF superfamily members and their receptors	TWEAK, DR3LG, APO3L	454.141	0.690053	0.223252	3.09092
TNFSF13	7.7532	7.40305	7.17825	8.18938	8.05751	8.68253	8.47405	6.87241	7.29448	8.16442	7.61541	8.19247	7.56793	8.15557	6.52435	8.55397	8.0853	7.93711	8.28581	7.83184	7.61485	7.43022	7.67509	8.66398	7.74182	7.77032	7.63826	7.88879	8.40855	7.54756	8.79754	7.93115	8.10405	7.38025	8.49076	TNFSF13	CD256	APRIL	NM_003808.3:810	Immune Response			Regulation, TNF Superfamily	CD molecules, Regulation of immune response, TNF superfamily members and their receptors	APRIL, CD256	249.695	0.183103	0.293832	0.623157
TNFSF13B	7.46212	6.62753	8.78252	7.41858	8.336	6.25124	7.40851	7.06091	6.29408	6.45393	6.15139	7.14974	6.96922	6.92441	5.84342	7.2011	6.93223	6.37637	7.71546	6.7726	6.19725	7.11513	6.75807	5.79742	6.65539	6.88652	6.46623	6.75041	7.29087	6.57097	5.71427	7.00531	6.29641	6.47188	6.04297	TNFSF13B	CD257	BAFF	NM_006573.4:1430	Immune Response			Regulation, TNF Superfamily	CD molecules, Regulation of immune response, TNF superfamily members and their receptors	TNFSF20, BAFF, THANK, BLYS, TALL-1, TALL1, CD257	128.589	-0.0362664	0.444146	-0.0816541
TNFSF14	7.19021	6.06453	4.90282	5.51466	6.09506	6.07471	4.77113	5.83493	7.00223	5.44847	5.58835	5.55756	5.29169	4.78417	5.99376	6.10157	6.02013	6.69461	5.92127	5.54955	5.73749	5.65703	4.84085	6.47143	5.25002	5.35731	5.73759	6.49549	6.91742	6.03603	5.8825	5.0746	5.18689	5.49571	4.64088	TNFSF14	CD258	LIGHT	NM_003807.3:612	Immune Response			Cytokines, Regulation, T-Cell Functions, TNF Superfamily	CD molecules, Cytokines and receptors, Regulators of T-cell activation, TNF superfamily members and their receptors, T-cell regulators, T-cell proliferation	LIGHT, LTg, HVEM-L, CD258	60.9146	0.533424	0.454348	1.17404
TNFSF15	6.67611	6.60005	6.69626	5.99198	7.65184	5.4321	6.759	6.06276	6.54765	6.24888	7.35671	7.15751	7.39881	7.09309	7.02057	5.4838	4.99427	6.16434	5.63167	4.81167	6.5087	6.62948	5.26044	6.73958	5.3928	6.56841	5.75741	5.66406	5.6427	6.4848	5.6993	6.12754	6.78692	7.76718	5.83762	TNFSF15		VEGI	NM_001204344.1:2338	Immune Response			Chemokines, TNF Superfamily	Chemokines and receptors, TNF superfamily members and their receptors	TL1, VEGI, TL1A, VEGI192A, MGC129934, MGC129935	89.2055	-0.353385	0.399094	-0.885468
TNFSF18	3.27975	3.13088	2.51869	1.43012	4.15076	3.75743	3.20418	1.51463	3.25477	4.25148	3.11258	2.81758	2.02474	2.52068	4.19454	2.62684	3.40397	3.47839	3.04507	2.94001	2.19654	2.2288	3.98491	2.20441	1.5251	2.17602	3.52804	2.21878	3.05481	2.92051	1.81471	3.87717	2.15227	-1.33759	3.14877	TNFSF18		TNFSF18	NM_005092.2:175	Immune Response			T-Cell Functions, TNF Superfamily	T-cell proliferation, TNF superfamily members and their receptors	AITRL, TL6, hGITRL	7.47305	0.0908953	0.517582	0.175615
TNFSF4	6.5334	6.10524	6.06971	6.71931	6.12969	5.66876	6.72565	5.79183	6.60229	6.19402	6.67171	7.7258	6.72541	7.82738	7.27297	6.05411	6.43888	6.44723	6.99054	7.43371	6.56508	5.8318	6.84097	6.08264	6.6526	6.57427	6.04616	5.98796	6.47029	6.34583	6.32794	7.06987	6.45879	5.71666	6.52205	TNFSF4	CD252	TNFSF4	NM_003326.2:545	Immune Response			Chemokines, TNF Superfamily	CD molecules, Chemokines and receptors, TNF superfamily members and their receptors	TXGP1, OX-40L, gp34, CD252	96.5211	-0.619596	0.326666	-1.89672
TNFSF8	5.51805	5.49819	4.9532	5.7134	5.51953	5.26974	5.72017	5.41478	5.44334	5.20055	4.96619	5.00105	5.26053	5.88785	7.42434	4.96244	4.30607	5.49609	5.2477	4.20938	5.59845	5.12466	5.00385	5.1721	5.26692	5.53219	5.30885	4.71481	5.39944	5.38064	5.59725	5.53989	5.443	5.10452	4.34933	TNFSF8	CD153	TNFSF8	NM_001244.3:518	Immune Response			Cytokines, TNF Superfamily	CD molecules, Cytokines and receptors, TNF superfamily members and their receptors	CD30LG, CD153	42.1867	-0.537766	0.330379	-1.62772
TOLLIP	7.79151	8.43864	8.01756	8.77965	8.17844	9.435	7.70009	8.15218	7.92608	8.7641	8.6292	8.30655	7.6549	7.85977	8.70617	8.47394	8.39813	7.99961	8.20568	8.20412	7.89855	8.61315	8.5569	8.37113	9.14534	7.86594	8.73678	8.66921	8.92583	8.07814	8.14112	8.25036	7.50684	8.13485	8.11976	TOLLIP		TOLLIP	NM_019009.2:1320	Immune Response		I		Innate immune response	IL-1RAcPIP	340.238	0.642813	0.313161	2.05266
TP53	8.19617	9.50556	8.61006	9.09067	10.1488	9.36634	8.89186	8.07562	8.31729	9.19931	9.75186	9.16832	8.70685	8.60411	8.67123	9.58236	9.04179	8.50618	8.90347	9.03934	9.41387	9.64798	8.68474	9.32538	8.91177	8.29904	8.16599	9.59906	8.74582	8.86046	9.34973	8.70924	8.14567	8.49065	8.58829	TP53		p53	NM_000546.2:1330	Immune Response			T-Cell Functions	T-cell proliferation	p53, LFS1	517.687	0.519543	0.31062	1.6726
TPSAB1	6.94584	11.1466	8.11834	9.978	8.46575	10.209	9.68053	9.00218	9.99594	11.9079	10.6016	8.97534	10.3942	11.102	7.52151	10.8715	8.96365	10.4706	10.3407	8.82903	10.4122	10.354	9.44352	10.2161	9.43605	8.57765	9.84302	10.7647	9.5423	9.27044	9.78323	10.323	8.20818	6.55166	11.9623	TPSAB1		TPSAB1	NM_003294.3:579	Immune Response - Cell Type specific	Mast cell		Cell Functions	Basic cell functions, Cell Type specific	TPSB1, TPS1, TPS2	1121.12	0.496525	0.51439	0.965269
TPTE	4.00372	3.82146	4.63417	5.1738	4.30268	3.19987	6.55066	3.57019	6.65782	4.32333	3.99159	4.84958	6.45523	7.44066	3.84362	7.1954	4.93851	6.98818	2.9693	4.84291	5.60942	3.88632	4.53102	4.86558	3.79454	5.71055	4.39644	4.51968	4.11112	4.64223	4.87025	4.8646	5.74928	3.77182	4.99519	TPTE		TPTE	NM_199259.2:142	CT Antigen					PTEN2, CT44	42.8491	-2.31877	0.490646	-4.72595
TRAF2	8.71689	8.45532	9.13645	8.75941	8.82793	9.18368	8.52689	8.96243	8.19399	8.90542	8.79433	9.41676	8.13618	8.59812	8.13573	8.10992	8.35645	8.0112	9.12083	8.96462	8.64726	8.41204	8.59346	8.8504	9.15694	8.32055	7.94365	9.10335	8.48636	8.61778	8.24053	8.78363	8.42842	9.12003	8.61772	TRAF2		TRAF2	NM_021138.3:1325	Immune Response		I		Innate immune response	TRAP3	415.156	0.344842	0.227461	1.51605
TRAF3	7.40677	8.12334	7.98769	8.38754	8.46667	8.9952	7.76909	7.76033	7.76907	8.05529	8.19305	8.73599	7.84683	7.64813	8.87583	8.05819	7.69853	7.73005	8.23175	7.77615	8.09038	8.18173	7.9301	8.43299	8.53521	8.07568	7.69659	8.02281	8.36816	8.28089	7.61914	8.22769	7.79208	8.49388	7.86351	TRAF3		TRAF3	NM_145725.1:1795	Immune Response		I		Innate immune response	CAP-1, CD40bp, CRAF1, LAP1	281.614	0.267466	0.218292	1.22527
TRAF6	7.65602	7.52891	7.45259	7.86145	7.27471	8.53625	7.86345	7.73759	7.75474	7.6201	7.64138	7.57726	7.77201	7.98488	7.97314	7.44502	7.4005	7.772	7.66512	7.63079	7.84574	7.62538	7.5171	8.20098	7.96358	7.4367	7.6817	7.73822	8.13569	7.85353	7.83578	7.58003	8.41686	8.39158	8.15651	TRAF6		TRAF6	NM_145803.1:1839	Immune Response		I		Innate immune response	RNF85	226.788	0.0639861	0.237619	0.26928
TREM1	5.96724	7.18265	7.41816	4.93128	6.88726	6.01472	6.61433	6.98033	6.3788	5.87865	6.12777	5.74526	6.22245	7.34798	5.4022	6.26812	5.88697	7.83811	4.98976	3.37358	6.79908	3.73333	4.19116	4.35799	7.8338	6.76434	5.85981	4.79407	6.7272	3.86491	7.24818	5.66638	7.93109	7.56248	6.05795	TREM1	CD354	TREM1	NM_018643.3:375	Immune Response		H		CD molecules, Humoral immune response	TREM-1, CD354	89.9256	-1.20271	0.594785	-2.02209
TREM2	5.66495	6.25981	4.64782	6.26245	4.99083	6.47793	6.82484	5.85058	6.01582	6.21182	6.33818	6.21713	5.8254	6.94064	4.8867	5.46622	4.35088	6.42662	5.43726	6.34858	6.05932	6.15107	4.75294	6.49855	7.03926	6.55976	5.61943	5.75251	6.09845	5.36807	5.71839	6.09975	4.67823	4.88368	6.03542	TREM2		TREM2	NM_018965.3:611	Immune Response		H		Humoral immune response	TREM-2, Trem2a, Trem2b, Trem2c	63.7801	-0.36826	0.333244	-1.10507
TTK	8.22335	4.69642	8.09426	5.70414	7.39779	6.06263	5.62593	7.43438	5.51312	5.48202	5.74841	6.21171	5.83292	6.51818	8.01518	5.00385	5.03986	5.61747	6.24594	5.28532	7.39722	4.45371	6.10994	5.62972	6.00037	5.66577	3.62668	4.77447	5.2387	6.39315	6.02958	6.16194	7.48054	9.55817	4.04163	TTK		TTK	NM_003318.3:1200	CT Antigen					MPS1, MPS1L1, CT96, MPH1	110.083	-0.882999	0.554294	-1.59301
TXK	5.07032	3.93112	4.07371	5.2651	4.58777	3.94991	4.7655	4.60552	3.79886	3.69153	3.90669	4.34368	5.09935	4.54495	4.50021	4.55479	3.90858	4.18186	6.4192	4.7056	5.28041	4.58069	5.06361	4.80047	3.66058	4.16619	3.50752	4.36111	4.45548	4.38439	5.09645	4.35397	5.61172	3.51472	4.48005	TXK		TXK	NM_003328.1:800	Immune Response		A		Adaptive immune response	PTK4, TKL, PSCTK5, BTKL, RLK	24.1415	-0.182128	0.383231	-0.475244
TXNIP	11.9706	12.4138	11.7333	12.4073	12.1348	13.2672	12.115	12.7915	12.9338	13.2505	12.4019	12.4085	12.101	11.3288	12.1586	11.9194	13.0193	11.4721	12.1493	12.5022	12.4902	13.0823	12.3719	13.4935	12.6059	13.1478	13.181	13.5291	12.6372	12.978	12.7772	12.2507	11.6775	12.6662	13.2528	TXNIP		TXNIP	NM_006472.1:255	Immune Response		I		Innate immune response	VDUP1, EST01027, HHCPA78, THIF	6433.69	1.14455	0.311532	3.67393
TYK2	8.42123	8.72032	9.1058	8.59736	8.16601	9.09339	7.72379	9.0939	8.76516	8.88241	8.69002	8.32664	8.164	7.00187	9.49198	9.11233	8.7989	8.0931	9.09803	8.97058	8.54239	9.02509	8.76608	8.46091	8.89969	8.21127	8.89485	8.72934	8.71394	8.52813	8.48593	8.1301	7.90343	8.74058	8.77354	TYK2		TYK2	NM_003331.3:485	Immune Response		I	Cytokines, Regulation, Pathogen Defense	Cytokines and receptors, Defense response to virus, Innate immune response, Positive regulation of immune response	JTK1	409.56	0.79747	0.265998	2.99803
UBC	13.8556	14.4644	13.9405	13.8694	14.6945	15.1609	13.4088	14.7437	13.7702	15.2841	14.4432	14.1698	13.5528	13.3195	13.9722	13.6555	13.3324	14.1132	14.5771	14.3779	13.7793	14.1025	14.2992	14.1775	14.9034	14.0571	14.6688	14.6011	13.5406	14.0604	14.1974	14.2942	14.0594	14.1688	14.4016	UBC		UBC	NM_021009.3:1875	Immune Response		I		Innate immune response		19616	0.616333	0.278222	2.21526
ULBP2	5.64695	4.06147	4.78744	5.37929	4.18292	3.05159	6.48445	4.39352	6.50097	3.07607	3.38034	3.51761	6.4347	7.63228	4.07693	3.98045	4.16723	6.95091	5.16736	4.36531	5.80826	3.64401	3.71282	4.27599	3.84914	5.80416	4.06857	3.42665	4.32824	5.22768	5.17517	5.15649	6.34725	4.58323	4.36614	ULBP2		ULBP2	NM_025217.2:905	Immune Response			Regulation	Regulation of immune response	RAET1H	43.0322	-3.16424	0.537621	-5.88564
USP9Y	3.39554	3.05709	2.53064	2.76368	3.35772	1.90284	2.45362	3.07063	0.981578	2.28144	2.21247	1.28281	2.62224	1.0489	2.49824	3.35739	3.04103	2.52767	3.35581	1.63142	2.41807	3.31785	2.16637	2.22174	2.65912	2.27836	2.06543	3.12289	3.19651	3.13851	2.75827	2.1954	5.00106	3.39822	2.67469	USP9Y		USP9Y	NM_004654.3:85	Immune Response - Cell Type specific	Tcm		Cell Functions	Basic cell functions, Cell Type specific	DFFRY	6.47611	0.622593	0.488103	1.27553
VCAM1	7.5476	7.63407	8.38994	8.52731	9.4453	7.8322	7.63489	8.16646	7.7898	7.38007	7.63108	8.45206	8.2332	8.13758	8.93544	8.00042	8.62386	7.57276	8.04263	6.66575	7.98595	8.219	8.21732	7.41532	7.83141	7.58315	7.68692	7.41012	8.0458	8.19495	7.13873	7.50905	6.83708	7.14472	7.25855	VCAM1	CD106	VCAM1	NM_001078.3:2535	Immune Response			Adhesion, Regulation	Adhesion, CD molecules, Regulation of immune response	CD106	251.511	-0.0127887	0.32456	-0.039403
VEGFA	10.5743	10.608	11.5458	8.66246	12.1632	10.7545	9.21659	10.5367	9.2722	10.1222	10.4308	12.5103	9.44456	9.38516	10.6077	9.2645	7.76387	10.8373	10.3796	9.59895	9.39094	9.60557	9.7979	9.53163	11.2904	9.38166	9.66039	9.76137	9.41864	8.78699	9.19257	9.09777	11.6728	10.9695	8.33918	VEGFA		VEGF	NM_001025366.1:1325	Immune Response			Cytokines, Leukocyte Functions	Leukocyte migration, Cytokines and receptors	VEGF, VEGF-A, VPF	1364.38	-0.136138	0.517932	-0.26285
VEGFC	6.66267	8.08312	6.59894	7.34406	6.16506	7.32186	7.17353	6.8004	7.46813	6.9893	7.68651	7.3839	8.08288	7.40105	6.59734	7.10061	6.75317	7.80493	6.83697	7.49041	7.34356	8.10387	7.31031	6.97755	7.5176	7.97823	8.08802	7.67217	7.40559	7.19805	7.47375	7.17746	7.38091	6.81747	6.30021	VEGFC		VEGFC	NM_005429.2:565	Immune Response				Response to drug	VRP	162.509	-0.141105	0.280972	-0.502204
XCL2	4.13023	4.29061	4.23532	6.19591	3.54416	3.09003	6.58893	4.73685	6.47265	4.14962	3.69456	5.19498	6.31067	7.36376	4.09727	3.89755	4.55792	6.65311	3.94678	3.98217	3.97361	4.95541	4.68075	4.6402	4.28929	5.85315	5.20135	3.2364	3.87457	5.34032	3.86479	5.74359	4.73616	4.26939	4.00348	XCL2		XCL2	NM_003175.3:377	Immune Response			Chemokines	Chemokines and receptors	SCYC2, SCM-1b	36.648	-2.46026	0.451134	-5.4535
XCR1	4.40058	4.57983	4.70424	5.41595	4.81842	4.38176	5.72585	4.63427	5.81365	4.9961	4.49128	4.77598	5.87026	6.76673	5.58118	4.99975	5.2676	6.22019	4.49668	4.88894	5.39386	4.96004	5.39325	4.4921	4.61265	5.61678	4.97784	4.53409	5.11693	5.72592	4.49373	5.83903	4.84915	3.9844	5.45494	XCR1		XCR1	NM_005283.2:700	Immune Response		F	Chemokines	Chemokines and receptors, Inflammatory response	GPR5, CCXCR1	36.7622	-1.07795	0.300245	-3.59024
YTHDF2	8.735	8.50952	8.85918	8.21701	8.23856	9.07152	7.61937	8.25622	7.66161	8.70467	8.06237	7.56036	7.86718	7.18088	8.39366	7.93911	7.2877	7.86087	8.52386	7.63877	8.28349	8.42138	8.17157	7.99018	8.91226	8.08062	7.98047	8.5108	7.81994	8.19131	7.79807	7.73483	8.44444	8.75181	8.34743	YTHDF2		NY-REN-2	NM_001172828.1:275	Immune Response		H		Humoral immune response	HGRG8, NY-REN-2	308.951	0.537707	0.343252	1.56651
ZAP70	6.73733	6.10113	6.7157	7.29515	6.70254	6.2794	6.80072	7.22066	6.96474	7.31104	6.665	7.0885	7.15677	6.80761	7.38397	7.19973	7.28447	6.73599	7.23592	6.39641	7.77291	6.91968	7.42366	6.41674	6.30901	6.61837	6.6106	7.05605	6.54708	7.58013	5.73977	7.16866	5.21588	6.10735	6.44382	ZAP70		ZAP-70	NM_001079.3:1175	Immune Response		A		Adaptive immune response	SRK, ZAP-70, STD	122.286	0.172388	0.3579	0.481664
ZNF205	6.82185	5.81627	5.98529	5.80688	6.27069	6.93181	6.15464	6.07637	5.41674	6.21923	5.93787	5.80355	5.22578	4.37856	5.71365	5.86123	6.13465	5.31535	5.98343	6.25852	6.1011	6.39357	5.95495	6.6092	6.16765	5.82549	5.96206	6.25761	5.86791	5.58205	5.65929	5.53344	6.59994	6.32154	6.34464	ZNF205		ZNF205	NM_001031686.1:573	Immune Response - Cell Type specific	NK cell		Cell Functions	Basic cell functions, Cell Type specific	ZNF210, Zfp13	66.2182	0.741923	0.28962	2.56171
[truncated: 16 more columns]

## Sheet: Overrep.analyses
Explanations:
No.DEGs.in.category = the number of differentially expressed genes in the annotation category
OR (CI(95%)) = odds ratio (in brackets: 95% confidence interval)
p.value = Fisher test p-value
p.adj = Fisher test adjusted p-value (method: Bonferroni)
DEGs.in.category = the list of differentially expressed genes present in the annotation category
BOTH = analyzing both up- and downregulated genes; UP = analyzing only upregulated genes; DOWN = analyzing only downregulated genes
		LUMA															LUMB1															TNBC															UNSUPERVISED CLUSTERING
		all differentially expressed genes (DEGs)					only DEGs with log2FC >0					only DEGs with log2FC <0					all differentially expressed genes (DEGs)					only DEGs with log2FC >0					only DEGs with log2FC <0					all differentially expressed genes (DEGs)					only DEGs with log2FC >0					only DEGs with log2FC <0							cluster 1 (c1)
Category	No.of.Genes	LUMA_No.DEGs.in.category_BOTH	LUMA_OR (CI(95%))_BOTH	LUMA_p.value_BOTH	LUMA_p.adj_BOTH	LUMA_DEGs.in.category_BOTH	LUMA_No.DEGs.in.category_UP	LUMA_OR (CI(95%))_UP	LUMA_p.value_UP	LUMA_p.adj_UP	LUMA_DEGs.in.category_UP	LUMA_No.DEGs.in.category_DOWN	LUMA_OR (CI(95%))_DOWN	LUMA_p.value_DOWN	LUMA_p.adj_DOWN	LUMA_DEGs.in.category_DOWN	LUMB1_No.DEGs.in.category_BOTH	LUMB1_OR (CI(95%))_BOTH	LUMB1_p.value_BOTH	LUMB1_p.adj_BOTH	LUMB1_DEGs.in.category_BOTH	LUMB1_No.DEGs.in.category_UP	LUMB1_OR (CI(95%))_UP	LUMB1_p.value_UP	LUMB1_p.adj_UP	LUMB1_DEGs.in.category_UP	LUMB1_No.DEGs.in.category_DOWN	LUMB1_OR (CI(95%))_DOWN	LUMB1_p.value_DOWN	LUMB1_p.adj_DOWN	LUMB1_DEGs.in.category_DOWN	TNBC_No.DEGs.in.category_BOTH	TNBC_OR (CI(95%))_BOTH	TNBC_p.value_BOTH	TNBC_p.adj_BOTH	TNBC_DEGs.in.category_BOTH	TNBC_No.DEGs.in.category_UP	TNBC_OR (CI(95%))_UP	TNBC_p.value_UP	TNBC_p.adj_UP	TNBC_DEGs.in.category_UP	TNBC_No.DEGs.in.category_DOWN	TNBC_OR (CI(95%))_DOWN	TNBC_p.value_DOWN	TNBC_p.adj_DOWN	TNBC_DEGs.in.category_DOWN	Category	No.of.Genes.in.Category	C1_No.DEGs.in.category
Adhesion	25	3 (out of 167)	0,4452 (0,1119 - Inf)	0.952367	1	CEACAM8/ICAM4/ITGA1	1 (out of 167)	1,2315 (0,0583 - Inf)	0,573628724197518	1	ITGA1	2 (out of 167)	0,3457 (0,0575 - Inf)	0,972324599066748	1	CEACAM8/ICAM4	0 (out of 15)					0 (out of 15)					0 (out of 15)					1 (out of 15)	2,0479 (0,0945 - Inf)	0,411019292330277	1	CEACAM6	1 (out of 15)	4,1271 (0,1792 - Inf)	0,244919303094614	0,734757909283842	CEACAM6	0 (out of 15)					Adhesion	25	2 (out of 125)
Antigen Processing	22	1 (out of 167)	0,1551 (0,0075 - Inf)	0.99706	1	CD1E	0 (out of 167)					1 (out of 167)	0,1894 (0,0092 - Inf)	0,992482218698067	1	CD1E	0 (out of 15)					0 (out of 15)					0 (out of 15)					0 (out of 15)					0 (out of 15)					0 (out of 15)					Antigen Processing	22	4 (out of 125)
B-Cell Functions	18	3 (out of 167)	0,6613 (0,1613 - Inf)	0.823786	1	CD80/CD86/RAG1	0 (out of 167)					3 (out of 167)	0,8088 (0,197 - Inf)	0,723341985794272	1	CD80/CD86/RAG1	0 (out of 15)					0 (out of 15)					0 (out of 15)					0 (out of 15)					0 (out of 15)					0 (out of 15)					B-Cell Functions	18	9 (out of 125)
Cell Cycle	13	1 (out of 167)	0,2759 (0,013 - Inf)	0.967283	1	ATM	0 (out of 167)					1 (out of 167)	0,3366 (0,0159 - Inf)	0,943272233587027	1	ATM	0 (out of 15)					0 (out of 15)					0 (out of 15)					0 (out of 15)					0 (out of 15)					0 (out of 15)					Cell Cycle	13	0 (out of 125)
Cell Functions	60	14 (out of 167)	0,9727 (0,5371 - Inf)	0.588213	1	BTLA/CD1A/CSF3/FUT5/GZMB/ICOS/LTK/MAF/NEFL/PDGFC/PMCH/PTGDR2/TARP/ZNF205	3 (out of 167)	1,6102 (0,3971 - Inf)	0,31955762056009	1	MAF/PDGFC/ZNF205	11 (out of 167)	0,8777 (0,4538 - Inf)	0,699662039470263	1	BTLA/CD1A/CSF3/FUT5/GZMB/ICOS/LTK/NEFL/PMCH/PTGDR2/TARP	2 (out of 15)	1,7305 (0,2731 - Inf)	0,355875836866757	1	PTGDR2/TARP	0 (out of 15)					2 (out of 15)	2,2585 (0,3472 - Inf)	0,260537630407342	1	PTGDR2/TARP	2 (out of 15)	1,7305 (0,2731 - Inf)	0,355875836866757	1	AKT3/GATA3	2 (out of 15)	3,7812 (0,5408 - Inf)	0,136187964212795	0,408563892638385	AKT3/GATA3	0 (out of 15)					Cell Functions	60	11 (out of 125)
Chemokines	98	31 (out of 167)	1,4756 (0,9646 - Inf)	0.0669631	1	CCL1/CCL15/CCL16/CCL20/CCL22/CCL23/CCL25/CCL26/CCL27/CCL28/CCR1/CCR3/CCR4/CCRL2/CEACAM8/CXCL3/CXCL5/CXCL6/CXCR2/CXCR6/IFNL2/IL13RA2/IL17RB/IL22RA1/IL6ST/LTA/STAT3/STAT6/TNFSF12/XCL2/XCR1	6 (out of 167)	2,1781 (0,8284 - Inf)	0,0951565986041234	0.951566	CCL28/IL17RB/IL6ST/STAT3/STAT6/TNFSF12	25 (out of 167)	1,346 (0,8524 - Inf)	0,148778267580026	1	CCL1/CCL15/CCL16/CCL20/CCL22/CCL23/CCL25/CCL26/CCL27/CCR1/CCR3/CCR4/CCRL2/CEACAM8/CXCL3/CXCL5/CXCL6/CXCR2/CXCR6/IFNL2/IL13RA2/IL22RA1/LTA/XCL2/XCR1	0 (out of 15)					0 (out of 15)					0 (out of 15)					1 (out of 15)	0,454 (0,0216 - Inf)	0,888248841207194	1	A2M	0 (out of 15)					1 (out of 15)	1,0721 (0,0468 - Inf)	0,638171442155636	1	A2M	Chemokines	98	19 (out of 125)
Complement	15	7 (out of 167)	2,9532 (1,0718 - Inf)	0.0385081	0.770163	C4BPA/C6/C8A/C8B/C8G/C9/CCL25	0 (out of 167)					7 (out of 167)	3,6264 (1,3138 - Inf)	0,016853088684537	0.337062	C4BPA/C6/C8A/C8B/C8G/C9/CCL25	0 (out of 15)					0 (out of 15)					0 (out of 15)					0 (out of 15)					0 (out of 15)					0 (out of 15)					Complement	15	1 (out of 125)
CT Antigen	30	21 (out of 167)	8,1501 (3,9302 - Inf)	7.71975e-08	1.54395e-06	BAGE/CT45A1/CTAGE1/CTCFL/GAGE1/MAGEA1/MAGEA12/MAGEB2/MAGEC2/PRAME/PRM1/ROPN1/SEMG1/SPACA3/SPANXB1/SPO11/SSX1/SSX4/SYCP1/TMEFF2/TPTE	0 (out of 167)					21 (out of 167)	10,1987 (4,9054 - Inf)	3,45397482020169E-09	6.90795e-08	BAGE/CT45A1/CTAGE1/CTCFL/GAGE1/MAGEA1/MAGEA12/MAGEB2/MAGEC2/PRAME/PRM1/ROPN1/SEMG1/SPACA3/SPANXB1/SPO11/SSX1/SSX4/SYCP1/TMEFF2/TPTE	4 (out of 15)	9,4465 (2,6178 - Inf)	0,00241153534618044	0,0144692120770826	CT45A1/MAGEA12/MAGEA3/TPTE	0 (out of 15)					4 (out of 15)	13,0103 (3,4418 - Inf)	0,000955031441223928	0,00477515720611964	CT45A1/MAGEA12/MAGEA3/TPTE	2 (out of 15)	3,7408 (0,5779 - Inf)	0,124196736149966	1	CTAG1B/ROPN1	0 (out of 15)					2 (out of 15)	9,7858 (1,3275 - Inf)	0,0304796013181244	0,182877607908746	CTAG1B/ROPN1	CT Antigen	30	1 (out of 125)
Cytokines	55	20 (out of 167)	1,8951 (1,1076 - Inf)	0.0242613	0.485227	CCR1/CCR4/CD70/CSF2/FOXP3/IFNG/IL12B/IL12RB2/IL13/IL17A/IL1A/IL2/IL21/IL22/IL23R/IL24/IL26/IL5/IL5RA/TYK2	2 (out of 167)	1,113 (0,182 - Inf)	0,555914406184208	1	IL17A/TYK2	18 (out of 167)	1,9981 (1,1458 - Inf)	0,0195436346559927	0.390873	CCR1/CCR4/CD70/CSF2/FOXP3/IFNG/IL12B/IL12RB2/IL13/IL1A/IL2/IL21/IL22/IL23R/IL24/IL26/IL5/IL5RA	1 (out of 15)	0,8718 (0,0411 - Inf)	0,695866437042832	1	VEGFA	1 (out of 15)	6,1824 (0,2105 - Inf)	0,210223064418387	0,420446128836774	VEGFA	0 (out of 15)					1 (out of 15)	0,8718 (0,0411 - Inf)	0,695866437042832	1	IL12RB2	0 (out of 15)					1 (out of 15)	2,0559 (0,0892 - Inf)	0,424353861377855	1	IL12RB2	Cytokines	55	14 (out of 125)
Cytotoxicity	10	1 (out of 167)	0,3698 (0,017 - Inf)	0.927516	1	GZMB	0 (out of 167)					1 (out of 167)	0,4511 (0,0207 - Inf)	0,889434929482345	1	GZMB	0 (out of 15)					0 (out of 15)					0 (out of 15)					0 (out of 15)					0 (out of 15)					0 (out of 15)					Cytotoxicity	10	6 (out of 125)
Interleukins	37	21 (out of 167)	4,5271 (2,4353 - Inf)	1.3234e-05	0.000264679	IFNA1/IFNA17/IFNA2/IFNA7/IFNA8/IFNG/IL12B/IL13/IL17A/IL17F/IL1A/IL21/IL23A/IL24/IL25/IL26/IL27/IL4/IL5/IL7/TGFB2	2 (out of 167)	1,7308 (0,2797 - Inf)	0,348834350386883	1	IL17A/TGFB2	19 (out of 167)	4,5068 (2,4191 - Inf)	0,0000193259435049849	0.000386519	IFNA1/IFNA17/IFNA2/IFNA7/IFNA8/IFNG/IL12B/IL13/IL17F/IL1A/IL21/IL23A/IL24/IL25/IL26/IL27/IL4/IL5/IL7	4 (out of 15)	7,3808 (2,0696 - Inf)	0,00532282279829512	0,0319369367897707	IFNA17/IFNA7/IL27/IL7	0 (out of 15)					4 (out of 15)	10,1717 (2,721 - Inf)	0,00215868593851996	0,0107934296925998	IFNA17/IFNA7/IL27/IL7	0 (out of 15)					0 (out of 15)					0 (out of 15)					Interleukins	37	0 (out of 125)
Leukocyte Functions	6	2 (out of 167)	1,6805 (0,2236 - Inf)	0.41836	1	FUT7/SH2D1B	0 (out of 167)					2 (out of 167)	2,0508 (0,2726 - Inf)	0,337166093808571	1	FUT7/SH2D1B	2 (out of 15)	26,582 (3,3066 - Inf)	0,00570336231940683	0,034220173916441	SH2D1B/VEGFA	1 (out of 15)	67,8771 (2,0753 - Inf)	0,0245555369977024	0,0491110739954048	VEGFA	1 (out of 15)	12,764 (0,5096 - Inf)	0,0952280684061102	0,476140342030551	SH2D1B	0 (out of 15)					0 (out of 15)					0 (out of 15)					Leukocyte Functions	6	1 (out of 125)
Macrophage Functions	6	1 (out of 167)	0,6702 (0,0286 - Inf)	0.791882	1	CSF2	0 (out of 167)					1 (out of 167)	0,8171 (0,0348 - Inf)	0,732115801076535	1	CSF2	0 (out of 15)					0 (out of 15)					0 (out of 15)					1 (out of 15)	10,0112 (0,4058 - Inf)	0,117814967941757	1	LBP	1 (out of 15)	20,0165 (0,7694 - Inf)	0,0643643311123372	0,193092993337012	LBP	0 (out of 15)					Macrophage Functions	6	0 (out of 125)
Microglial Functions	5	0 (out of 167)					0 (out of 167)					0 (out of 167)					0 (out of 15)					0 (out of 15)					0 (out of 15)					0 (out of 15)					0 (out of 15)					0 (out of 15)					Microglial Functions	5	1 (out of 125)
NK Cell Functions	13	4 (out of 167)	1,4878 (0,42 - Inf)	0.352722	1	IL12B/KIR3DL1/KIR3DL2/KIR3DL3	0 (out of 167)					4 (out of 167)	1,8207 (0,5132 - Inf)	0,245406207609746	1	IL12B/KIR3DL1/KIR3DL2/KIR3DL3	0 (out of 15)					0 (out of 15)					0 (out of 15)					0 (out of 15)					0 (out of 15)					0 (out of 15)					NK Cell Functions	13	2 (out of 125)
Pathogen Defense	11	3 (out of 167)	1,2549 (0,2833 - Inf)	0.484209	1	CCL22/PRG2/TYK2	1 (out of 167)	3,0097 (0,1353 - Inf)	0,310197965222663	1	TYK2	2 (out of 167)	0,9048 (0,1389 - Inf)	0,670869706753434	1	CCL22/PRG2	0 (out of 15)					0 (out of 15)					0 (out of 15)					0 (out of 15)					0 (out of 15)					0 (out of 15)					Pathogen Defense	11	4 (out of 125)
Regulation	149	32 (out of 167)	0,7742 (0,52 - Inf)	0.896876	1	AMBP/CCL16/CCL23/CCR1/CCR4/CD160/CD3G/CD80/CD86/CMA1/CXCL3/CXCL6/CXCR2/CSF2/ICAM4/IL2/IL3/IL4/IL5/KIR3DL1/KIR3DL2/LILRA1/LILRB2/PDCD1/PLA2G1B/SPINK5/STAT3/STAT6/TNFRSF13C/TNFRSF14/TYK2/ULBP2	5 (out of 167)	1,0088 (0,3546 - Inf)	0,576240850462949	1	CMA1/STAT3/STAT6/TNFRSF14/TYK2	27 (out of 167)	0,7844 (0,5122 - Inf)	0,873804452540502	1	AMBP/CCL16/CCL23/CCR1/CCR4/CD160/CD3G/CD80/CD86/CXCL3/CXCL6/CXCR2/CSF2/ICAM4/IL2/IL3/IL4/IL5/KIR3DL1/KIR3DL2/LILRA1/LILRB2/PDCD1/PLA2G1B/SPINK5/TNFRSF13C/ULBP2	1 (out of 15)	0,273 (0,013 - Inf)	0,968965654934575	1	ULBP2	0 (out of 15)					1 (out of 15)	0,3493 (0,0164 - Inf)	0,937437812912526	1	ULBP2	1 (out of 15)	0,273 (0,013 - Inf)	0,968965654934575	1	TNFRSF13C	0 (out of 15)					1 (out of 15)	0,6456 (0,0283 - Inf)	0,800205016674915	1	TNFRSF13C	Regulation	149	38 (out of 125)
Senescence	12	0 (out of 167)					0 (out of 167)					0 (out of 167)					0 (out of 15)					0 (out of 15)					0 (out of 15)					0 (out of 15)					0 (out of 15)					0 (out of 15)					Senescence	12	0 (out of 125)
T-Cell Functions	72	21 (out of 167)	1,325 (0,8027 - Inf)	0.18863	1	CCR1/CCR4/CD3G/CD70/CD80/CD86/FOXP3/IFNG/IL12B/IL12RB2/IL13/IL13RA2/IL18RAP/IL2/IL3/IL4/IL5/ITGA1/MAF/STAT6/TNFRSF14	4 (out of 167)	1,8509 (0,5652 - Inf)	0,21022941928487	1	ITGA1/MAF/STAT6/TNFRSF14	17 (out of 167)	1,2213 (0,71 - Inf)	0,293617087846981	1	CCR1/CCR4/CD3G/CD70/CD80/CD86/FOXP3/IFNG/IL12B/IL12RB2/IL13/IL13RA2/IL18RAP/IL2/IL3/IL4/IL5	0 (out of 15)					0 (out of 15)					0 (out of 15)					1 (out of 15)	0,6462 (0,0306 - Inf)	0,793645431405032	1	IL12RB2	0 (out of 15)					1 (out of 15)	1,5248 (0,0664 - Inf)	0,519134597495724	1	IL12RB2	T-Cell Functions	72	27 (out of 125)
TLR	11	3 (out of 167)	1,2549 (0,2833 - Inf)	0.484209	1	TLR10/TLR8/TLR9	0 (out of 167)					3 (out of 167)	1,5338 (0,3459 - Inf)	0,374279212325558	1	TLR10/TLR8/TLR9	0 (out of 15)					0 (out of 15)					0 (out of 15)					0 (out of 15)					0 (out of 15)					0 (out of 15)					TLR	11	1 (out of 125)
TNF Superfamily	30	4 (out of 167)	0,4997 (0,1575 - Inf)	0.943915	1	CD70/TNFRSF13C/TNFRSF14/TNFSF12	2 (out of 167)	2,1849 (0,3501 - Inf)	0,260732707617666	1	TNFRSF14/TNFSF12	2 (out of 167)	0,2815 (0,0472 - Inf)	0,989581261791624	1	CD70/TNFRSF13C	0 (out of 15)					0 (out of 15)					0 (out of 15)					1 (out of 15)	1,6832 (0,0782 - Inf)	0,471394883030892	1	TNFRSF13C	0 (out of 15)					1 (out of 15)	3,963 (0,1698 - Inf)	0,256079432610737	1	TNFRSF13C	TNF Superfamily	30	7 (out of 125)
Transporter Functions	22	2 (out of 167)	0,327 (0,054 - Inf)	0.97741	1	CRP/LAMP1	1 (out of 167)	1,4133 (0,0665 - Inf)	0,526942407821583	1	LAMP1	1 (out of 167)	0,1894 (0,0092 - Inf)	0,992482218698067	1	CRP	0 (out of 15)					0 (out of 15)					0 (out of 15)					0 (out of 15)					0 (out of 15)					0 (out of 15)					Transporter Functions	22	2 (out of 125)
[truncated: 19 more columns]
